# Supplementary material for: FAT1 expression in T-cell acute lymphoblastic leukemia (T-ALL) modulates proliferation and WNT signaling
Source: Sci Rep. 2023 Jan 18;13:972. doi: 10.1038/s41598-023-27792-0 (PMC9849452; doi:10.1038/s41598-023-27792-0)
Supplement: Supplementary file 2 — Supplementary Tables. [file 41598_2023_27792_MOESM2_ESM.xlsx]

## Sheet: Supplement table_1 
Supplementary table 1: Overview of patient sample cohorts and subsequent analyses
Cohort	Cohort I (n=83)	Cohort II (n = 83)
Characteristics	n=19 early/ETP-T-ALL, n=51 thymic T-ALL and n=13 mature T-ALL	n=29 early/ETP-T-ALL, n=36 thymic T-ALL and n=12 mature T-ALL; n=6 not classified
Technological application	RNA-sequencing by HighSeq 2000; Illumina Infinium® HumanMethylation450 BeadChip	Affymetrix HG-U133 Plus 2.0
Subsequent analyses	Characterization of sugroup specific FAT1 expression	Geneset enrichment analyses
	Correlation between FAT1 expression and promotor methylation	Pathway enrichment analyses

## Sheet: Supplement table_2 
Supplementary table 2: FAT1 expression and promotor methylation data in N=83 T-ALL patients
Sample ID	FAT1 expression TPM log2	FAT1 expression TPM linear	FAT1 promoter methylation median	FAT1 expression quartile	T-ALL Subtype
101032570194_R01C01_Red	5.50435	45.3915	0.320522	Q2	thymic
101032570194_R01C02_Red	6.39051	83.8948	0.374276	Q3	thymic
101032570194_R02C01_Red	-1.87773	0.272111	0.523465	Q1	thymic
101032570194_R02C02_Red	6.99581	127.629	0.127873	Q3	mature
101032570194_R03C01_Red	-2.7739	0.146209	0.634808	Q1	early
101032570194_R03C02_Red	6.22015	74.5509	0.087857	Q3	mature
101032570194_R04C01_Red	7.47375	177.755	0.075615	Q4	thymic
101032570194_R04C02_Red	-3.24948	0.10515	0.487991	Q1	thymic
101032570194_R05C01_Red	10.4182	1368.31	0.35492	Q4	thymic
101032570194_R05C02_Red	-0.26716	0.830954	0.522043	Q1	thymic
101032570194_R06C01_Red	7.5621	188.981	0.071241	Q4	mature
101032570194_R06C02_Red	7.27746	155.143	0.647382	Q3	thymic
101032570216_R01C01_Red	2.44571	5.44792	0.612802	Q2	thymic
101032570216_R01C02_Red	7.39598	168.427	0.077104	Q3	thymic
101032570216_R02C01_Red	8.7589	433.205	0.789069	Q4	thymic
101032570216_R02C02_Red	7.49968	180.979	0.562978	Q4	thymic
101032570216_R03C01_Red	-4.03592	0.0609633	0.352205	Q1	thymic
101032570216_R03C02_Red	6.63624	99.4733	0.210985	Q3	thymic
101032570216_R04C01_Red	-10	0	0.551839	Q1	early
101032570216_R04C02_Red	7.77613	219.203	0.081735	Q4	thymic
101032570216_R05C01_Red	6.0643	66.917	0.796717	Q3	thymic
101032570216_R05C02_Red	7.94987	247.258	0.454315	Q4	thymic
101032570216_R06C01_Red	3.76284	13.5747	0.74148	Q2	thymic
101032570216_R06C02_Red	6.68425	102.84	0.767897	Q3	thymic
101032570218_R01C01_Red	-3.60667	0.0820886	0.629233	Q1	early
101032570218_R01C02_Red	0.615264	1.53184	0.805743	Q2	thymic
101032570218_R02C01_Red	4.09355	17.0719	0.720758	Q2	ETP
101032570218_R02C02_Red	3.45238	10.9464	0.783932	Q2	thymic
101032570218_R03C01_Red	0.700922	1.62554	0.683666	Q2	thymic
101032570218_R03C02_Red	7.0708	134.438	0.082358	Q3	mature
101032570218_R04C01_Red	8.67943	409.986	0.073801	Q4	thymic
101032570218_R04C02_Red	0.583285	1.49826	0.751101	Q2	early
101032570218_R05C01_Red	7.41536	170.705	0.127022	Q4	thymic
101032570218_R05C02_Red	-3.9437	0.0649871	0.55545	Q1	early
101032570218_R06C01_Red	-2.28332	0.205425	0.74554	Q1	ETP
101032570218_R06C02_Red	4.34831	20.3691	0.761089	Q2	thymic
101032570219_R01C01_Red	-3.74526	0.07457	0.507114	Q1	ETP
101032570219_R01C02_Red	9.05779	532.924	0.073504	Q4	thymic
101032570219_R02C01_Red	6.43668	86.623	0.082905	Q3	thymic
101032570219_R02C02_Red	5.17495	36.1256	0.074281	Q2	ETP
101032570219_R03C01_Red	7.24846	152.056	0.075814	Q3	thymic
101032570219_R03C02_Red	7.49287	180.127	0.100738	Q4	mature
101032570219_R04C01_Red	4.09408	17.0781	0.794708	Q2	thymic
101032570219_R04C02_Red	6.22488	74.7955	0.38637	Q3	thymic
101032570219_R05C01_Red	7.20075	147.11	0.078514	Q3	thymic
101032570219_R05C02_Red	-6.93176	0.00819089	0.787641	Q1	early
101032570219_R06C01_Red	8.01649	258.943	0.568239	Q4	thymic
101032570219_R06C02_Red	-1.08077	0.472775	0.501131	Q1	mature
101032570221_R01C01_Red	7.56906	189.895	0.271332	Q4	thymic
101032570221_R01C02_Red	8.11101	276.475	0.067504	Q4	thymic
101032570221_R02C01_Red	7.45967	176.029	0.091945	Q4	early
101032570221_R02C02_Red	7.72093	210.976	0.268343	Q4	thymic
101032570221_R03C01_Red	8.8883	473.855	0.23184	Q4	thymic
101032570221_R03C02_Red	2.55087	5.85986	0.666114	Q2	early
101032570221_R04C02_Red	7.81618	225.375	0.200133	Q4	early
101032570221_R05C01_Red	4.11084	17.2777	0.661887	Q2	mature
101032570221_R05C02_Red	7.1544	142.459	0.097868	Q3	mature
101032570221_R06C01_Red	3.21298	9.27262	0.148757	Q2	ETP
101032570221_R06C02_Red	4.77877	27.4506	0.595269	Q2	thymic
101032570228_R01C01_Red	-4.28481	0.051303	0.632187	Q1	mature
101032570228_R01C02_Red	8.14497	283.06	0.449188	Q4	thymic
101032570228_R02C01_Red	5.64827	50.1533	0.59253	Q3	thymic
101032570228_R02C02_Red	2.87564	7.3393	0.784778	Q2	mature
101032570228_R03C01_Red	0.23066	1.17337	0.228278	Q2	thymic
101032570228_R03C02_Red	5.44514	43.5662	0.661958	Q2	thymic
101032570228_R04C01_Red	6.42596	85.9816	0.815952	Q3	thymic
101032570228_R04C02_Red	-6.7096	0.00955456	0.773428	Q1	mature
101032570228_R05C01_Red	6.57033	95.0314	0.595064	Q3	thymic
101032570228_R05C02_Red	2.56503	5.91766	0.631576	Q2	thymic
101032570228_R06C01_Red	-1.20516	0.433722	0.291382	Q1	ETP
101032570228_R06C02_Red	-6.57473	0.0104908	0.751437	Q1	early
101032570234_R01C01_Red	7.44827	174.644	0.106161	Q4	mature
101032570234_R01C02_Red	7.81407	225.046	0.303295	Q4	thymic
101032570234_R02C01_Red	6.91989	121.086	0.3808	Q3	thymic
101032570234_R02C02_Red	7.05074	132.582	0.079452	Q3	thymic
101032570234_R03C01_Red	-1.85308	0.2768	0.483036	Q1	early
101032570234_R03C02_Red	1.55681	2.94202	0.304518	Q2	early
101032570234_R04C01_Red	-2.66788	0.157357	0.570304	Q1	mature
101032570234_R04C02_Red	-1.75235	0.296818	0.631618	Q1	thymic
101032570234_R05C01_Red	6.84941	115.313	0.100577	Q3	thymic
101032570234_R05C02_Red	-7.58288	0.00521584	0.83351	Q1	early
101032570234_R06C01_Red	-2.16556	0.222896	0.712867	Q1	thymic
101032570234_R06C02_Red	6.7442	107.203	0.098059	Q3	thymic

## Sheet: Supplement table_3
Supplementary table 3: Differentially expressed genes in Thymic T-ALL patient samples according to FAT1 expression (982 probe sets from 691 annotated genes)
Probeset ID	Gene Symbol	p-value(pos vs. neg)	Fold-Change(pos vs. neg)	Fold-Change(pos vs. neg) (Description)
201579_at	FAT1	9.54489e-12	27.445	pos up vs neg
226863_at	FAM110C	2.85607e-05	7.67413	pos up vs neg
225681_at	CTHRC1	3.08071e-05	5.90025	pos up vs neg
219955_at	L1TD1	0.0352318	4.92267	pos up vs neg
230493_at	SHISA2	0.000963724	4.62995	pos up vs neg
204011_at	SPRY2	0.0044115	3.71715	pos up vs neg
236894_at	L1TD1	0.0472301	3.7013	pos up vs neg
213479_at	NPTX2	0.012437	3.5643	pos up vs neg
238865_at	PABPC4L	0.00128404	3.53166	pos up vs neg
219737_s_at	PCDH9	0.0044503	3.48812	pos up vs neg
210221_at	CHRNA3	0.00123243	3.43494	pos up vs neg
201939_at	PLK2	0.0301786	3.13408	pos up vs neg
223168_at	RHOU	0.0350153	2.94914	pos up vs neg
213249_at	FBXL7	0.0269063	2.92871	pos up vs neg
229024_at	RNF150	0.000780616	2.87489	pos up vs neg
228033_at	E2F7	0.0123274	2.69725	pos up vs neg
202704_at	TOB1	0.0101122	2.67605	pos up vs neg
217911_s_at	BAG3	0.0179246	2.67403	pos up vs neg
226388_at	TCEA3	0.0171043	2.6609	pos up vs neg
227197_at	ARHGEF26	0.0154313	2.63029	pos up vs neg
227657_at	RNF150	0.000317391	2.53458	pos up vs neg
211772_x_at	CHRNA3	0.0134154	2.46621	pos up vs neg
226245_at	KCTD1	0.000923515	2.44701	pos up vs neg
207738_s_at	NCKAP1	0.0186497	2.37723	pos up vs neg
201540_at	FHL1	0.0105022	2.35329	pos up vs neg
205992_s_at	IL15	0.000470637	2.3313	pos up vs neg
228600_x_at	FAM221A	0.000693651	2.19535	pos up vs neg
235048_at	FAM169A	0.0281065	2.16774	pos up vs neg
226864_at	PKIA	0.0169219	2.16226	pos up vs neg
224928_at	SETD7	0.00587021	2.13028	pos up vs neg
237466_s_at	HHIP	0.00553978	2.11704	pos up vs neg
220448_at	KCNK12	0.0260256	2.09996	pos up vs neg
229202_at	PCNXL2	0.0111602	2.08403	pos up vs neg
211210_x_at	SH2D1A	0.00807743	2.06941	pos up vs neg
212805_at	PRUNE2	0.00116526	2.06748	pos up vs neg
210116_at	SH2D1A	0.0387153	2.03255	pos up vs neg
207113_s_at	TNF	0.0132678	2.00665	pos up vs neg
203303_at	DYNLT3	0.00667114	1.99771	pos up vs neg
230488_s_at	DBH-AS1	0.0390156	1.97674	pos up vs neg
211587_x_at	CHRNA3	0.00464907	1.97481	pos up vs neg
228027_at	GPRASP2	0.0310131	1.92767	pos up vs neg
211211_x_at	SH2D1A	0.010666	1.92346	pos up vs neg
226972_s_at	CCDC136	0.00975501	1.91362	pos up vs neg
239328_at	LOC105371602	0.0339741	1.89448	pos up vs neg
238694_at	DGKE	0.0071252	1.89401	pos up vs neg
226382_at	CAMK1D	0.0405689	1.87966	pos up vs neg
212761_at	TCF7L2	0.0439784	1.87818	pos up vs neg
211535_s_at	FGFR1	0.0325093	1.87749	pos up vs neg
231146_at	FAM24B	0.0234121	1.8756	pos up vs neg
228988_at	ZNF711	0.0442579	1.87401	pos up vs neg
229029_at	CAMK4	0.0137417	1.86962	pos up vs neg
205285_s_at	FYB	0.0271635	1.85637	pos up vs neg
202759_s_at	AKAP2 /// PALM2-AKAP2	0.00541421	1.85187	pos up vs neg
223206_s_at	NMRAL1	0.0486056	1.80836	pos up vs neg
229000_at	ZNF77	0.00221005	1.80574	pos up vs neg
210338_s_at	HSPA8 /// SNORD14C /// SNORD14D	0.0421347	1.80529	pos up vs neg
229967_at	CMTM2	0.0327753	1.79662	pos up vs neg
228834_at	not annotated	0.0428332	1.79102	pos up vs neg
201251_at	PKM	0.0157899	1.78036	pos up vs neg
226705_at	FGFR1	0.0193139	1.77634	pos up vs neg
226694_at	AKAP2	0.00826193	1.74761	pos up vs neg
237483_at	not annotated	0.0261412	1.74579	pos up vs neg
223234_at	MAD2L2	0.0383296	1.74209	pos up vs neg
228450_at	PLEKHA7	0.024027	1.73336	pos up vs neg
244334_at	TRAM1L1	0.0268511	1.72524	pos up vs neg
225470_at	NUP35	0.0171656	1.72328	pos up vs neg
211209_x_at	SH2D1A	0.0323089	1.71662	pos up vs neg
226169_at	SBF2	0.0171395	1.71573	pos up vs neg
229067_at	not annotated	0.0188225	1.7138	pos up vs neg
236632_at	HHIP-AS1	0.0202219	1.70073	pos up vs neg
224901_at	SCD5	0.046815	1.70029	pos up vs neg
225710_at	GNB4	0.00669663	1.69833	pos up vs neg
201835_s_at	PRKAB1	0.0173239	1.68289	pos up vs neg
235721_at	DTX3	0.00671641	1.67224	pos up vs neg
229304_s_at	MLF1IP	0.0123457	1.67098	pos up vs neg
225939_at	EIF4E3	0.036537	1.66464	pos up vs neg
226925_at	PXYLP1	0.044587	1.66352	pos up vs neg
202086_at	MX1	0.0280968	1.65643	pos up vs neg
213069_at	HEG1	0.0447787	1.65394	pos up vs neg
201781_s_at	AIP	0.00231503	1.65094	pos up vs neg
228256_s_at	EPB41L4A	0.0298418	1.63914	pos up vs neg
236038_at	RNF150	0.031616	1.62316	pos up vs neg
239231_at	ZNF101	0.0461697	1.61846	pos up vs neg
228073_at	NANP	0.0132485	1.61417	pos up vs neg
233138_at	LDLRAD4	0.0365284	1.61404	pos up vs neg
228918_at	SLC43A2	0.0374513	1.61373	pos up vs neg
211701_s_at	TRO	0.0368909	1.61345	pos up vs neg
226959_at	CAMK1D	0.0470687	1.61165	pos up vs neg
233198_at	GOLGA2P5	0.01699	1.60755	pos up vs neg
226246_at	KCTD1	0.0183693	1.60657	pos up vs neg
226242_at	C1orf131	0.015491	1.59755	pos up vs neg
225940_at	EIF4E3	0.0187456	1.59162	pos up vs neg
244777_at	DCP2	0.0321813	1.5894	pos up vs neg
224593_at	ZNF664	0.00430714	1.58516	pos up vs neg
226016_at	CD47	0.0133163	1.58405	pos up vs neg
241388_at	LOC101927451	0.00410511	1.5837	pos up vs neg
225578_at	MZT1	0.028486	1.58057	pos up vs neg
209946_at	VEGFC	0.0444398	1.57866	pos up vs neg
227107_at	PANX1	0.0201331	1.57728	pos up vs neg
226233_at	B3GALNT2	0.0389863	1.57111	pos up vs neg
225591_at	FBXO25	0.0279557	1.56921	pos up vs neg
34726_at	CACNB3	0.0126475	1.56431	pos up vs neg
210973_s_at	FGFR1	0.0259364	1.56013	pos up vs neg
243757_at	LOC105375427	0.0340093	1.55714	pos up vs neg
224764_at	ARHGAP21	0.0408833	1.55211	pos up vs neg
236922_at	NCK1	0.0474567	1.54458	pos up vs neg
225941_at	EIF4E3	0.0488934	1.54216	pos up vs neg
242774_at	SYNE2	0.00944312	1.539	pos up vs neg
225479_at	LRRC58	0.0099792	1.53869	pos up vs neg
201028_s_at	CD99	0.00935888	1.53467	pos up vs neg
223593_at	AADAT	0.0259446	1.53211	pos up vs neg
201778_s_at	EFCAB14	0.00608428	1.52652	pos up vs neg
225099_at	FBXO45	0.0215783	1.52362	pos up vs neg
228528_at	C1orf132	0.0225766	1.51987	pos up vs neg
223622_s_at	HYI	0.0106572	1.51489	pos up vs neg
228174_at	SCAI	0.0313166	1.51379	pos up vs neg
228053_s_at	TOMM5	0.0373545	1.50581	pos up vs neg
229106_at	DYNLL2	0.0406417	1.50503	pos up vs neg
226178_at	SOCS4	0.00644066	1.50217	pos up vs neg
227674_at	ZNF585A	0.0159802	1.49902	pos up vs neg
239579_at	EPHX4	0.0205351	1.49852	pos up vs neg
211075_s_at	CD47	0.0238121	1.49688	pos up vs neg
226771_at	ATP8B2	0.0493626	1.49468	pos up vs neg
217995_at	SQRDL	0.0145174	1.49275	pos up vs neg
225335_at	ZNF496	0.0155586	1.48334	pos up vs neg
202290_at	PDAP1	0.0343036	1.48143	pos up vs neg
218802_at	CCDC109B	0.0140246	1.47998	pos up vs neg
217371_s_at	IL15	0.0165536	1.47741	pos up vs neg
209530_at	CACNB3	0.00660502	1.47613	pos up vs neg
235590_at	SLF2	0.0472629	1.47598	pos up vs neg
202081_at	IER2	0.0495805	1.4754	pos up vs neg
222417_s_at	SNX5	0.0217079	1.4726	pos up vs neg
229980_s_at	SNX5	0.00377299	1.4699	pos up vs neg
225310_at	RBMX	0.00364297	1.46374	pos up vs neg
221004_s_at	ITM2C	0.041274	1.45936	pos up vs neg
235324_at	SRSF3	0.0419295	1.45679	pos up vs neg
200008_s_at	GDI2	0.0248383	1.45653	pos up vs neg
228905_at	PCM1	0.0306545	1.45317	pos up vs neg
235540_at	GNRH1	0.0283337	1.44953	pos up vs neg
233903_s_at	ARHGEF26	0.048105	1.44882	pos up vs neg
213666_at	SEPT6	0.0329047	1.44781	pos up vs neg
210935_s_at	WDR1	0.0402327	1.44701	pos up vs neg
218440_at	MCCC1	0.0432668	1.44697	pos up vs neg
211998_at	H3F3A /// H3F3B /// MIR4738	0.0265413	1.44577	pos up vs neg
206572_x_at	ZNF85	0.011132	1.44487	pos up vs neg
204246_s_at	DCTN3	0.000584761	1.44459	pos up vs neg
203124_s_at	SLC11A2	0.040061	1.44418	pos up vs neg
228611_s_at	not annotated	0.0146735	1.4393	pos up vs neg
201236_s_at	BTG2	0.0464154	1.43913	pos up vs neg
243742_at	LOC100505797	0.0186478	1.43858	pos up vs neg
240063_at	GUSBP5	0.048464	1.43794	pos up vs neg
200881_s_at	DNAJA1	0.0245217	1.43647	pos up vs neg
232681_at	not annotated	0.0352416	1.43519	pos up vs neg
223140_s_at	DHX36	0.0189127	1.43277	pos up vs neg
201207_at	TNFAIP1	0.025174	1.43008	pos up vs neg
238025_at	MLKL	0.042362	1.42577	pos up vs neg
210749_x_at	DDR1 /// MIR4640	0.0155797	1.42548	pos up vs neg
227847_at	TRANK1	0.0263462	1.42076	pos up vs neg
226204_at	C22orf29	0.0111046	1.41874	pos up vs neg
232611_at	GOLGA2P5	0.0147687	1.41679	pos up vs neg
209253_at	SORBS3	0.028239	1.41632	pos up vs neg
224906_at	ANO6	0.0366544	1.41332	pos up vs neg
222658_s_at	APTX	0.0190516	1.41216	pos up vs neg
229981_at	SNX5	0.0464022	1.40972	pos up vs neg
213470_s_at	HNRNPH1	0.0377493	1.40157	pos up vs neg
237411_at	ADAMTS6	0.0179955	1.399	pos up vs neg
218100_s_at	IFT57	0.0325589	1.3985	pos up vs neg
241233_x_at	ANKRD20A11P	0.0374174	1.39469	pos up vs neg
236440_at	NETO1	0.0212932	1.39121	pos up vs neg
212833_at	SLC25A46	0.0245259	1.38928	pos up vs neg
225784_s_at	ZC4H2	0.0204046	1.38923	pos up vs neg
224701_at	PARP14	0.023166	1.37572	pos up vs neg
222525_s_at	CCDC25	0.0183701	1.37403	pos up vs neg
234297_at	RGS8	0.048938	1.37157	pos up vs neg
211139_s_at	NAB1	0.0223798	1.36885	pos up vs neg
213901_x_at	RBFOX2	0.0245267	1.36881	pos up vs neg
236957_at	CDCA2	0.0456895	1.36747	pos up vs neg
211749_s_at	VAMP3	0.0471935	1.36728	pos up vs neg
225394_s_at	ZCRB1	0.00480088	1.36193	pos up vs neg
227077_at	ZNF286A	0.0463684	1.36009	pos up vs neg
232600_at	not annotated	0.0269533	1.35618	pos up vs neg
234926_s_at	RTFDC1	0.0498779	1.35411	pos up vs neg
224626_at	SLC35A4	0.0283456	1.35127	pos up vs neg
239673_at	not annotated	0.0262946	1.34984	pos up vs neg
239995_at	not annotated	0.041679	1.34956	pos up vs neg
233914_s_at	SBF2	0.0108199	1.34901	pos up vs neg
212036_s_at	PNN	0.021184	1.34808	pos up vs neg
202304_at	FNDC3A	0.0324558	1.34671	pos up vs neg
211475_s_at	BAG1	0.0251043	1.34012	pos up vs neg
222519_s_at	IFT57	0.0220487	1.33979	pos up vs neg
202909_at	EPM2AIP1	0.037893	1.33844	pos up vs neg
207949_s_at	ICA1	0.0129564	1.33565	pos up vs neg
203081_at	CTNNBIP1	0.0480833	1.33522	pos up vs neg
233908_x_at	not annotated	0.0277495	1.33424	pos up vs neg
230672_at	not annotated	0.0240695	1.334	pos up vs neg
214629_x_at	RTN4	0.00990518	1.33382	pos up vs neg
214742_at	AZI1	0.0174376	1.33101	pos up vs neg
220648_at	ADARB2	0.00761733	1.33083	pos up vs neg
221816_s_at	PHF11	0.00715779	1.32212	pos up vs neg
223769_x_at	HYI	0.0101545	1.32128	pos up vs neg
243924_at	LINC00665	0.0366267	1.32099	pos up vs neg
242564_at	not annotated	0.0348204	1.3192	pos up vs neg
229363_at	LINC00920	0.0437348	1.31845	pos up vs neg
227593_at	FLJ37453	0.0410398	1.31752	pos up vs neg
221435_x_at	HYI	0.0434218	1.31731	pos up vs neg
227748_at	RBMXL1	0.0430208	1.30817	pos up vs neg
232075_at	WDR61	0.0296312	1.30792	pos up vs neg
200712_s_at	MAPRE1	0.032539	1.30765	pos up vs neg
238479_at	DCUN1D5	0.0481286	1.30535	pos up vs neg
224863_at	GNA	0.0149784	1.30131	pos up vs neg
239471_at	LRRC28	0.0481541	1.30128	pos up vs neg
215096_s_at	ESD	0.0341184	1.29492	pos up vs neg
222626_at	RBM26	0.0404595	1.29184	pos up vs neg
226029_at	VANGL2	0.0426649	1.28874	pos up vs neg
227331_at	ZNF740	0.0299448	1.28665	pos up vs neg
233917_s_at	MOV10	0.034177	1.28522	pos up vs neg
238135_at	AGTRAP	0.00971974	1.28464	pos up vs neg
225007_at	G3BP1	0.0386782	1.28019	pos up vs neg
237498_at	not annotated	0.00224335	1.27954	pos up vs neg
227334_at	USP54	0.0499913	1.27328	pos up vs neg
221257_x_at	FBXO38	0.0368459	1.27272	pos up vs neg
234176_at	not annotated	0.0186318	1.26671	pos up vs neg
202585_s_at	NFX1	0.0377051	1.26631	pos up vs neg
229636_at	CYB561D2	0.0137065	1.26611	pos up vs neg
218271_s_at	PARL	0.009778	1.26609	pos up vs neg
221266_s_at	DCSTAMP	0.00829246	1.26281	pos up vs neg
221952_x_at	TRMT5	0.0497404	1.25862	pos up vs neg
236616_at	PSD4	0.0140719	1.25847	pos up vs neg
222884_at	ZNF346	0.0277431	1.25801	pos up vs neg
215781_s_at	TOP3B	0.0102471	1.2561	pos up vs neg
226229_s_at	SSU72	0.00920441	1.25592	pos up vs neg
227554_at	MAGI2-AS3	0.0269435	1.25515	pos up vs neg
221250_s_at	MXD3	0.0159845	1.25405	pos up vs neg
240983_s_at	CARS	0.0465768	1.25351	pos up vs neg
226182_s_at	WISP3	0.0268932	1.25304	pos up vs neg
231088_at	MORF4L2-AS1	0.0333485	1.2519	pos up vs neg
213079_at	TSR2	0.00544896	1.25016	pos up vs neg
225947_at	MYO19	0.0386147	1.24861	pos up vs neg
201782_s_at	AIP	0.0494821	1.24857	pos up vs neg
211214_s_at	DAPK1	0.0301843	1.24582	pos up vs neg
242301_at	CBLN2	0.0178208	1.24287	pos up vs neg
241624_at	LOC389834	0.045654	1.24189	pos up vs neg
231532_at	LOC105369499	0.0423846	1.23924	pos up vs neg
223192_at	SCL25A28	0.0416786	1.23843	pos up vs neg
236751_at	not annotated	0.0389026	1.2374	pos up vs neg
244366_at	LOC100506371	0.0184152	1.23619	pos up vs neg
211793_s_at	ABI2	0.0461542	1.23572	pos up vs neg
230418_s_at	GALNT16	0.0256625	1.23555	pos up vs neg
220975_s_at	C1QTNF1	0.0153953	1.23504	pos up vs neg
213259_s_at	SARM1	0.0355902	1.23428	pos up vs neg
241442_at	not annotated	0.0287666	1.23388	pos up vs neg
232501_at	RNF150	0.0212698	1.23315	pos up vs neg
230128_at	CKAP2	0.0243112	1.23295	pos up vs neg
240510_at	NBN	0.00888711	1.23163	pos up vs neg
236537_at	not annotated	0.0449403	1.23161	pos up vs neg
229153_at	SLC7A6OS	0.0494227	1.23075	pos up vs neg
227666_at	DCLK2	0.0224784	1.22929	pos up vs neg
213257_at	SARM1	0.0292003	1.22846	pos up vs neg
223142_s_at	UCK1	0.0252227	1.228	pos up vs neg
202882_x_at	NOL7	0.04859	1.22799	pos up vs neg
222060_at	KRT8P12	0.0324799	1.22713	pos up vs neg
225465_at	MAGI1	0.0295373	1.22654	pos up vs neg
231208_at	SLC13A3	0.0476216	1.22616	pos up vs neg
236903_at	PTCD2	0.0127434	1.22562	pos up vs neg
231707_at	not annotated	0.0462637	1.22507	pos up vs neg
217249_x_at	COX7A2P2 /// COX7A2P2	0.0349697	1.2238	pos up vs neg
212806_at	PRUNE2	0.0158414	1.22171	pos up vs neg
208086_s_at	DMD	0.00675538	1.21964	pos up vs neg
204575_s_at	MMP19	0.00454569	1.21753	pos up vs neg
234937_x_at	ZFP28	0.0469734	1.21734	pos up vs neg
231650_s_at	SEZ6L	0.00948706	1.21687	pos up vs neg
228994_at	CCDC24	0.0303209	1.21685	pos up vs neg
211534_x_at	PTPRN2	0.0341834	1.21466	pos up vs neg
238806_at	not annotated	0.0206842	1.21413	pos up vs neg
211667_x_at	TRAV12-2	0.0253114	1.21402	pos up vs neg
229226_at	not annotated	0.0447185	1.21339	pos up vs neg
223936_s_at	FOXP1	0.0474727	1.20996	pos up vs neg
228561_at	CDC37L1	0.023265	1.20673	pos up vs neg
227010_at	not annotated	0.0498726	1.20618	pos up vs neg
205028_at	TRO	0.0268942	1.20502	pos up vs neg
217125_at	UBBP2 /// UBBP2	0.0229507	1.20404	pos up vs neg
223406_x_at	FAM192A	0.0352616	1.20359	pos up vs neg
230762_at	not annotated	0.0460685	1.20355	pos up vs neg
232998_at	TIGD4	0.0282944	1.2033	pos up vs neg
235986_at	not annotated	0.032512	1.20153	pos up vs neg
214343_s_at	ATXN7L1	0.0108128	1.20148	pos up vs neg
207964_x_at	IFNA4	0.0161732	1.19757	pos up vs neg
240788_at	not annotated	0.0326072	1.19744	pos up vs neg
243254_at	HIVEP2	0.0157808	1.19641	pos up vs neg
200770_s_at	LAMC1	0.046276	1.1944	pos up vs neg
242154_x_at	LRR1	0.0378655	1.19261	pos up vs neg
230460_at	MYLK-AS1	0.043423	1.19246	pos up vs neg
237880_at	LOC105373430	0.0480889	1.19171	pos up vs neg
231649_at	not annotated	0.0328839	1.19092	pos up vs neg
223573_s_at	PPP2R2C	0.0334732	1.19072	pos up vs neg
237484_at	SMCO3	0.0163768	1.19061	pos up vs neg
241551_at	not annotated	0.00839373	1.18976	pos up vs neg
239967_at	not annotated	0.0205087	1.18865	pos up vs neg
228503_at	RPS6KA6	0.0134623	1.18829	pos up vs neg
231744_at	CELF5	0.0213082	1.18803	pos up vs neg
240380_at	LOC728040	0.0436937	1.18803	pos up vs neg
206220_s_at	RASA3	0.0415805	1.18802	pos up vs neg
236135_at	PNPLA7	0.00648729	1.18778	pos up vs neg
78383_at	TOPORS-AS1	0.0235795	1.18741	pos up vs neg
207649_at	KRT37	0.0439672	1.1874	pos up vs neg
215406_at	not annotated	0.0212385	1.18727	pos up vs neg
244253_at	not annotated	0.00532633	1.18691	pos up vs neg
239994_at	B3GALT5	0.0467212	1.18648	pos up vs neg
234664_at	LINC01347	0.0154202	1.18512	pos up vs neg
228995_at	CAMSAP1	0.0404397	1.18408	pos up vs neg
240814_at	MGC39584	0.046951	1.18337	pos up vs neg
237791_at	LOC105370178	0.0344566	1.18244	pos up vs neg
233481_at	not annotated	0.0239442	1.18158	pos up vs neg
234770_at	OR51A1P	0.0393686	1.18076	pos up vs neg
243669_s_at	PRAP1	0.0408141	1.18026	pos up vs neg
240887_at	LOC100506470	0.0246732	1.17938	pos up vs neg
213756_s_at	HSF1	0.0445714	1.17782	pos up vs neg
213004_at	ANGPTL2	0.0173883	1.17778	pos up vs neg
217500_at	TIAL1	0.0193996	1.17742	pos up vs neg
231058_at	FXYD4	0.0342837	1.17699	pos up vs neg
207089_at	NRAP	0.0199524	1.17689	pos up vs neg
240556_at	DCN	0.0163054	1.17621	pos up vs neg
234871_at	GPR98	0.0114689	1.17607	pos up vs neg
244282_at	not annotated	0.0410009	1.17581	pos up vs neg
241574_s_at	IGF2BP1	0.0073794	1.17478	pos up vs neg
231389_at	PIH1D3	0.0408584	1.17442	pos up vs neg
217214_s_at	SLC6A2	0.00358439	1.1726	pos up vs neg
233192_s_at	RUFY2	0.0462308	1.17109	pos up vs neg
224246_at	not annotated	0.0263286	1.16944	pos up vs neg
217084_at	IGHA1 /// IGHG1 /// IGHM /// IGHV3-23 /// IGHV4-31	0.0188738	1.16745	pos up vs neg
236473_at	CC2D2A	0.0428785	1.16712	pos up vs neg
210339_s_at	KLK2	0.0355554	1.16581	pos up vs neg
207060_at	EN2	0.0121661	1.1657	pos up vs neg
234718_at	ANO2	0.0351536	1.16535	pos up vs neg
236757_at	not annotated	0.0324048	1.16441	pos up vs neg
212143_s_at	IGFBP3	0.0292585	1.16357	pos up vs neg
218613_at	PSD3	0.00755821	1.16214	pos up vs neg
209353_s_at	FAM163A	0.0233725	1.16151	pos up vs neg
220180_at	CCDC68	0.0312092	1.15913	pos up vs neg
231104_at	TDRD5	0.0423161	1.15901	pos up vs neg
227824_at	PRKCB	0.0439164	1.1588	pos up vs neg
242460_at	not annotated	0.0352976	1.15813	pos up vs neg
212392_s_at	LOC100996724 /// LOC100996761 /// LOC101060291 /// LOC101060344 /// LOC101060353 /// LOC101060463 /// LOC101060582 /// LOC728802 /// PDE4DIP	0.00726635	1.15766	pos up vs neg
237971_at	not annotated	0.0408678	1.15723	pos up vs neg
243671_at	not annotated	0.0432294	1.15643	pos up vs neg
233714_at	not annotated	0.00631585	1.15618	pos up vs neg
241527_at	LOC105370907	0.00642482	1.15562	pos up vs neg
207327_at	EYA4	0.0461946	1.15408	pos up vs neg
243085_at	not annotated	0.0405356	1.15302	pos up vs neg
206815_at	SPAG8	0.0166721	1.1524	pos up vs neg
233477_at	KLK15	0.039998	1.15233	pos up vs neg
239459_s_at	CYP19A1	0.0195964	1.15137	pos up vs neg
233298_at	CCDC169	0.0496262	1.15094	pos up vs neg
238968_at	not annotated	0.042084	1.15074	pos up vs neg
231991_at	CCM2L	0.0192848	1.15006	pos up vs neg
240191_at	ZNF543	0.0195594	1.14949	pos up vs neg
236263_at	SHH	0.0443911	1.14871	pos up vs neg
234300_s_at	ZFP28	0.0455762	1.14774	pos up vs neg
241272_at	not annotated	0.0367667	1.14763	pos up vs neg
234859_at	PLXNA4	0.0304633	1.14619	pos up vs neg
241169_at	not annotated	0.0459066	1.14489	pos up vs neg
237760_at	LINC01364	0.0175868	1.14428	pos up vs neg
218353_at	RGS5	0.0424281	1.14358	pos up vs neg
240522_at	not annotated	0.0439927	1.14225	pos up vs neg
216742_at	not annotated	0.00962827	1.13929	pos up vs neg
205112_at	PLCE1	0.0210801	1.13814	pos up vs neg
217405_x_at	GPLD1	0.0237651	1.13798	pos up vs neg
239365_at	not annotated	0.041199	1.13791	pos up vs neg
234579_at	not annotated	0.0219575	1.13743	pos up vs neg
206902_s_at	EXOG	0.0385623	1.1367	pos up vs neg
229441_at	PRSS23	0.0477341	1.13591	pos up vs neg
239671_at	SYT16	0.0491768	1.13567	pos up vs neg
237903_at	not annotated	0.0338872	1.13484	pos up vs neg
234582_at	not annotated	0.0410722	1.13452	pos up vs neg
222943_at	GBA3	0.0342878	1.1345	pos up vs neg
210578_at	TRIM10	0.011618	1.13418	pos up vs neg
223127_s_at	C1orf21	0.0207415	1.13399	pos up vs neg
215686_x_at	TFAP2B	0.0136556	1.13354	pos up vs neg
230785_at	SALL3	0.0426609	1.13308	pos up vs neg
215591_at	SATB2	0.0479828	1.13089	pos up vs neg
236262_at	MMRN2	0.0159832	1.1307	pos up vs neg
244240_at	not annotated	0.018395	1.13036	pos up vs neg
233942_at	CYP51A1-AS1	0.0383829	1.12823	pos up vs neg
239460_at	CYP19A1	0.0479718	1.12607	pos up vs neg
210135_s_at	SHOX2	0.0149923	1.12555	pos up vs neg
211751_at	LOC100996724 /// LOC100996761 /// LOC101060291 /// LOC101060344 /// LOC101060353 /// LOC101060456 /// LOC101060463 /// LOC101060582 /// LOC653513 /// LOC728802 /// PDE4DIP	0.0385946	1.12524	pos up vs neg
240489_at	not annotated	0.0423529	1.1252	pos up vs neg
207374_at	PLSCR2	0.041843	1.1248	pos up vs neg
212732_at	MEG3	0.0388086	1.12463	pos up vs neg
242909_at	not annotated	0.043564	1.12391	pos up vs neg
235367_at	MYPN	0.0345278	1.12364	pos up vs neg
221714_s_at	RRN3P1	0.0381895	1.12004	pos up vs neg
238592_at	not annotated	0.0136784	1.11987	pos up vs neg
202508_s_at	SNAP25	0.0281575	1.11891	pos up vs neg
206835_at	STATH	0.0495176	1.11869	pos up vs neg
241657_at	not annotated	0.0388021	1.11708	pos up vs neg
243125_x_at	not annotated	0.00687127	1.11541	pos up vs neg
207363_at	RS1	0.0204707	1.1144	pos up vs neg
240161_s_at	CDC20B	0.0275567	1.11435	pos up vs neg
233744_at	LOC105369671	0.0274379	1.11364	pos up vs neg
243391_x_at	not annotated	0.0274855	1.11335	pos up vs neg
216946_at	HLA-DOA	0.0484242	1.1126	pos up vs neg
242285_at	not annotated	0.0477436	1.11027	pos up vs neg
220552_at	TRPC5	0.047227	1.11009	pos up vs neg
200963_x_at	RPL31	0.0270414	1.11004	pos up vs neg
237691_x_at	ENO3	0.0259202	1.10997	pos up vs neg
241648_at	not annotated	0.0485154	1.10116	pos up vs neg
229160_at	MUM1L1	0.0315878	1.09729	pos up vs neg
201033_x_at	RPLP0	0.0491937	1.08666	pos up vs neg
243421_at	not annotated	0.0408117	-1.08854	pos down vs neg
234432_at	not annotated	0.0204805	-1.09219	pos down vs neg
221365_at	MLNR	0.0344784	-1.09391	pos down vs neg
241583_x_at	not annotated	0.0445038	-1.09585	pos down vs neg
222247_at	not annotated	0.044995	-1.10027	pos down vs neg
204078_at	LEPREL4	0.0476684	-1.10709	pos down vs neg
223962_at	TTC29	0.0415918	-1.10826	pos down vs neg
232578_at	CLDN18	0.0456998	-1.1085	pos down vs neg
231070_at	IYD	0.0132568	-1.11203	pos down vs neg
235629_at	not annotated	0.0435339	-1.11345	pos down vs neg
234529_at	PCGEM1	0.0335543	-1.11769	pos down vs neg
204389_at	MAOA	0.0416498	-1.11965	pos down vs neg
233996_x_at	EYS	0.0128885	-1.12205	pos down vs neg
217145_at	IGK /// IGKC	0.0229056	-1.12315	pos down vs neg
206355_at	GNAL	0.0353959	-1.12343	pos down vs neg
206230_at	LHX1	0.0191754	-1.12366	pos down vs neg
242084_at	THEG5	0.0207696	-1.12401	pos down vs neg
241098_at	CLEC7A	0.040582	-1.1246	pos down vs neg
210447_at	GLUD2	0.0446685	-1.12502	pos down vs neg
205515_at	PRSS12	0.0409991	-1.12564	pos down vs neg
216160_at	not annotated	0.0314596	-1.13177	pos down vs neg
221656_s_at	ARHGEF10L	0.0327267	-1.1321	pos down vs neg
214116_at	BTD	0.0480483	-1.13225	pos down vs neg
214142_at	ZG16	0.0461319	-1.13262	pos down vs neg
229657_at	THRB	0.0448104	-1.13324	pos down vs neg
236791_at	not annotated	0.0266815	-1.1341	pos down vs neg
240705_at	CYP19A1	0.0326184	-1.13452	pos down vs neg
220791_x_at	SCN11A	0.0360154	-1.13615	pos down vs neg
243174_at	not annotated	0.0358552	-1.13865	pos down vs neg
243548_x_at	not annotated	0.0318774	-1.139	pos down vs neg
207362_at	SLC30A4	0.0360833	-1.13905	pos down vs neg
232754_at	not annotated	0.026672	-1.13905	pos down vs neg
220325_at	TAF7L	0.0351907	-1.1412	pos down vs neg
237891_at	MDM2	0.0412916	-1.14184	pos down vs neg
221710_x_at	EVA1B	0.0176921	-1.14368	pos down vs neg
237907_at	not annotated	0.0241714	-1.14388	pos down vs neg
235183_at	FILIP1	0.00359192	-1.14477	pos down vs neg
209713_s_at	SLC35D1	0.0387989	-1.14699	pos down vs neg
234247_at	LOC105376387	0.0334204	-1.1472	pos down vs neg
244595_at	MYO18B	0.0481234	-1.14868	pos down vs neg
205309_at	SMPDL3B	0.0457385	-1.14874	pos down vs neg
207288_at	ASMTL-AS1	0.0289782	-1.14892	pos down vs neg
244742_at	PAH	0.00843714	-1.1503	pos down vs neg
222693_at	FNDC3B	0.00890151	-1.15112	pos down vs neg
244682_at	CAMSAP1	0.0366402	-1.15237	pos down vs neg
235280_at	POLR1A	0.0291262	-1.15416	pos down vs neg
242458_at	RALGPS2	0.0466503	-1.15676	pos down vs neg
213622_at	COL9A2	0.0307429	-1.15745	pos down vs neg
240848_at	not annotated	0.0189301	-1.1593	pos down vs neg
219967_at	MRM1	0.0335092	-1.15935	pos down vs neg
205358_at	GRIA2	0.0367685	-1.16145	pos down vs neg
210557_x_at	CSF1	0.0234249	-1.16183	pos down vs neg
235098_at	PEX26	0.0308113	-1.16265	pos down vs neg
215157_x_at	PABPC1	0.021927	-1.16423	pos down vs neg
232317_at	PLXNA4	0.0278918	-1.16626	pos down vs neg
216643_at	not annotated	0.00401414	-1.16636	pos down vs neg
241206_at	not annotated	0.0132563	-1.1668	pos down vs neg
220891_at	TRMT44	0.0208043	-1.16755	pos down vs neg
211901_s_at	PDE4A	0.033547	-1.16879	pos down vs neg
203193_at	ESRRA	0.0385297	-1.17018	pos down vs neg
211771_s_at	POU2F2	0.0125516	-1.17033	pos down vs neg
214986_x_at	PPIL2	0.0369315	-1.17068	pos down vs neg
220228_at	AP4E1	0.0248012	-1.17118	pos down vs neg
224120_at	not annotated	0.0333641	-1.17236	pos down vs neg
236626_at	ALG1	0.00651998	-1.17336	pos down vs neg
239933_x_at	BBOF1	0.044616	-1.17479	pos down vs neg
237548_at	not annotated	0.0215717	-1.17621	pos down vs neg
225668_at	FAM173B	0.0343796	-1.17672	pos down vs neg
239472_at	EHD4	0.0102589	-1.17744	pos down vs neg
238313_at	not annotated	0.00278963	-1.17771	pos down vs neg
208274_at	OCLM	0.0338242	-1.17931	pos down vs neg
218537_at	HCFC1R1	0.0444677	-1.18036	pos down vs neg
220234_at	CA8	0.0310097	-1.18055	pos down vs neg
205278_at	GAD1	0.0131055	-1.18445	pos down vs neg
208329_at	PBOV1	0.000705657	-1.18535	pos down vs neg
203679_at	TMED1	0.0389939	-1.18619	pos down vs neg
205030_at	FABP7	0.0245396	-1.18637	pos down vs neg
240751_at	not annotated	0.0330375	-1.18747	pos down vs neg
215777_at	IGLV4-60 /// IGLV4-60	0.0314384	-1.1876	pos down vs neg
208557_at	HOXA6	0.0467685	-1.18766	pos down vs neg
243025_at	not annotated	0.0333936	-1.18766	pos down vs neg
216304_x_at	YME1L1	0.0388218	-1.18788	pos down vs neg
238176_at	RAPGEF2	0.0392305	-1.18831	pos down vs neg
213426_s_at	CAV2	0.0297643	-1.18903	pos down vs neg
220097_s_at	TMEM104	0.0420299	-1.18964	pos down vs neg
238537_at	CA8	0.0310337	-1.19064	pos down vs neg
240656_at	not annotated	0.0406365	-1.19173	pos down vs neg
202490_at	IKBKAP	0.0314788	-1.19205	pos down vs neg
237837_at	not annotated	0.00821589	-1.19252	pos down vs neg
209785_s_at	PLA2G4C	0.010313	-1.19303	pos down vs neg
239793_at	not annotated	0.0483347	-1.1954	pos down vs neg
219942_at	MYL7	0.0143927	-1.19561	pos down vs neg
240392_at	LOC105371920	0.0423739	-1.19577	pos down vs neg
243024_at	ZNF394	0.0428651	-1.19648	pos down vs neg
207561_s_at	ABCB8 /// ASIC3	0.0213614	-1.19718	pos down vs neg
205773_at	CPEB3	0.0250187	-1.19807	pos down vs neg
222361_at	TUBBP5	0.0153389	-1.19892	pos down vs neg
238050_at	ANTXR2	0.0238557	-1.20191	pos down vs neg
242488_at	CHRM3	0.0156739	-1.20205	pos down vs neg
201249_at	SLC2A1	0.0382362	-1.20221	pos down vs neg
209246_at	ABCF2	0.0391076	-1.20225	pos down vs neg
240824_at	OBFC1	0.0399977	-1.20318	pos down vs neg
233154_at	not annotated	0.014676	-1.2048	pos down vs neg
236878_at	not annotated	0.00384904	-1.20715	pos down vs neg
238956_at	EFNA2	0.0481733	-1.20834	pos down vs neg
216086_at	SV2C	0.0191452	-1.20836	pos down vs neg
243482_at	EPS15L1	0.0107587	-1.20995	pos down vs neg
232084_at	SGTB	0.0161919	-1.2102	pos down vs neg
220860_at	PURG	0.00310077	-1.21146	pos down vs neg
207131_x_at	GGT1 /// GGT2 /// GGTLC2	0.04673	-1.2133	pos down vs neg
217982_s_at	MORF4L1	0.0219309	-1.21493	pos down vs neg
223863_at	WDR26	0.0260318	-1.21615	pos down vs neg
202889_x_at	MAP7	0.0450887	-1.2163	pos down vs neg
209867_s_at	LPHN3	0.0122833	-1.21631	pos down vs neg
222293_at	CADM4	0.03043	-1.22129	pos down vs neg
236107_at	UBE2Z	0.0326426	-1.22172	pos down vs neg
209519_at	NCBP1	0.027869	-1.22282	pos down vs neg
201290_at	SEC11A	0.0166716	-1.22369	pos down vs neg
211681_s_at	PDLIM5	0.0143339	-1.22376	pos down vs neg
218860_at	NOC4L	0.0313841	-1.22387	pos down vs neg
238405_at	not annotated	0.0271419	-1.22389	pos down vs neg
215114_at	SENP3	0.0445741	-1.22912	pos down vs neg
204979_s_at	SH3BGR	0.0356308	-1.22941	pos down vs neg
218183_at	CDIP1	0.0272864	-1.23101	pos down vs neg
217381_s_at	TARP	0.0480384	-1.23122	pos down vs neg
215210_s_at	DLST	0.0475364	-1.23155	pos down vs neg
237075_at	LOC101060091	0.00425973	-1.2329	pos down vs neg
244887_at	not annotated	0.0293246	-1.23351	pos down vs neg
228042_at	ADPRH	0.00207361	-1.23544	pos down vs neg
211079_s_at	DYRK1A	0.038435	-1.23658	pos down vs neg
217550_at	ATF6	0.0105261	-1.23705	pos down vs neg
236045_x_at	DOC2B	0.0421577	-1.23749	pos down vs neg
217615_at	not annotated	0.032304	-1.23857	pos down vs neg
230404_at	C5orf63	0.0219838	-1.23996	pos down vs neg
220297_at	BTBD7	0.0284324	-1.24026	pos down vs neg
216022_at	not annotated	0.0490901	-1.24057	pos down vs neg
241453_at	PTK2	0.00664634	-1.24091	pos down vs neg
214179_s_at	NFE2L1	0.0189429	-1.24211	pos down vs neg
202572_s_at	DLGAP4	0.0430002	-1.24423	pos down vs neg
229940_at	SETD3	0.0411128	-1.24433	pos down vs neg
232151_at	MACC1	0.00511959	-1.24445	pos down vs neg
205003_at	DOCK4	0.0208023	-1.24652	pos down vs neg
203706_s_at	FZD7	0.0394199	-1.24761	pos down vs neg
232481_s_at	SLITRK6	0.023175	-1.24774	pos down vs neg
219114_at	C3orf18	0.0187498	-1.24784	pos down vs neg
208605_s_at	NTRK1	0.0211482	-1.24801	pos down vs neg
244021_at	not annotated	0.0337025	-1.24861	pos down vs neg
218825_at	EGFL7	0.0175442	-1.24927	pos down vs neg
220485_s_at	SIRPG	0.0377985	-1.25097	pos down vs neg
239574_at	not annotated	0.0312806	-1.25276	pos down vs neg
204167_at	BTD	0.0421144	-1.25428	pos down vs neg
206530_at	RAB30	0.00390309	-1.25523	pos down vs neg
203158_s_at	GLS	0.0400943	-1.25583	pos down vs neg
208619_at	DDB1	0.00503439	-1.2582	pos down vs neg
218364_at	LRRFIP2	0.0350392	-1.25833	pos down vs neg
212519_at	UBE2E1	0.0350597	-1.25842	pos down vs neg
203778_at	MANBA	0.0285019	-1.25975	pos down vs neg
235051_at	CCDC50	0.049424	-1.26205	pos down vs neg
213182_x_at	CDKN1C	0.0207313	-1.26222	pos down vs neg
208780_x_at	VAPA	0.0247287	-1.26338	pos down vs neg
240941_at	not annotated	0.0119791	-1.26395	pos down vs neg
241359_at	TLCD2	0.00158879	-1.264	pos down vs neg
204548_at	STAR	0.0352165	-1.26437	pos down vs neg
206295_at	IL18	0.00993897	-1.26466	pos down vs neg
224391_s_at	SIAE	0.028024	-1.26499	pos down vs neg
242952_at	not annotated	0.00690255	-1.2679	pos down vs neg
236782_at	SAMD3	0.0310249	-1.2696	pos down vs neg
211728_s_at	HYAL3	0.0294549	-1.27048	pos down vs neg
241155_at	not annotated	0.0320806	-1.27056	pos down vs neg
203823_at	RGS3	0.0282634	-1.27145	pos down vs neg
215886_x_at	USP12	0.0274764	-1.27501	pos down vs neg
244600_at	LOC100996583	0.0322766	-1.27624	pos down vs neg
204717_s_at	SLC29A2	0.034399	-1.27656	pos down vs neg
201184_s_at	CHD4	0.0176497	-1.27751	pos down vs neg
227842_at	RAB30	0.040895	-1.27905	pos down vs neg
228985_at	OSBPL8	0.00880292	-1.27952	pos down vs neg
236995_x_at	TFEC	0.000736713	-1.27962	pos down vs neg
226637_at	UBE2H	0.023039	-1.2799	pos down vs neg
212410_at	MICU2	0.0347726	-1.28119	pos down vs neg
201351_s_at	YME1L1	0.00609577	-1.28394	pos down vs neg
202607_at	NDST1	0.0167532	-1.28404	pos down vs neg
239914_at	not annotated	0.00950656	-1.2851	pos down vs neg
202329_at	CSK	0.0435009	-1.28558	pos down vs neg
201411_s_at	PLEKHB2	0.0379837	-1.28673	pos down vs neg
202054_s_at	ALDH3A2	0.0304138	-1.28742	pos down vs neg
240625_at	not annotated	0.049357	-1.28746	pos down vs neg
206206_at	CD180	0.0277813	-1.28748	pos down vs neg
210252_s_at	MADD	0.0253601	-1.28981	pos down vs neg
214192_at	NUP88	0.0351902	-1.29033	pos down vs neg
205188_s_at	SMAD5	0.017687	-1.29149	pos down vs neg
238224_at	not annotated	0.00812874	-1.29156	pos down vs neg
211056_s_at	SRD5A1	0.0277693	-1.29177	pos down vs neg
203692_s_at	E2F3	0.0226308	-1.29219	pos down vs neg
226438_at	SNTB1	0.0137827	-1.29553	pos down vs neg
211143_x_at	NR4A1	0.0237571	-1.29607	pos down vs neg
233748_x_at	PRKAG2	0.0297845	-1.29622	pos down vs neg
203573_s_at	RABGGTA	0.0449381	-1.29782	pos down vs neg
218466_at	TBC1D17	0.0274051	-1.29783	pos down vs neg
240544_at	not annotated	0.00120835	-1.29788	pos down vs neg
202700_s_at	TMEM63A	0.0313462	-1.29801	pos down vs neg
201295_s_at	WSB1	0.0466039	-1.29866	pos down vs neg
226433_at	RNF157	0.00155052	-1.30062	pos down vs neg
202438_x_at	IDS	0.0375652	-1.30227	pos down vs neg
205351_at	GGCX	0.0145029	-1.30267	pos down vs neg
213399_x_at	RPN2	0.0295453	-1.30353	pos down vs neg
210763_x_at	NCR3	0.0211995	-1.3036	pos down vs neg
219479_at	KDELC1	0.0272339	-1.30389	pos down vs neg
213244_at	SCAMP4	0.0460663	-1.30432	pos down vs neg
218994_s_at	STAG3L4	0.0174487	-1.30458	pos down vs neg
203984_s_at	CASP9	0.0271039	-1.30506	pos down vs neg
220387_s_at	HHLA3	0.0281321	-1.30581	pos down vs neg
214698_at	PTBP3	0.013224	-1.3062	pos down vs neg
223967_at	ANGPTL6	0.0393554	-1.30656	pos down vs neg
233957_at	not annotated	0.0475074	-1.30757	pos down vs neg
243179_at	not annotated	0.0305554	-1.30878	pos down vs neg
234193_at	not annotated	0.00986251	-1.31021	pos down vs neg
214786_at	MAP3K1	0.00457654	-1.3153	pos down vs neg
218868_at	ACTR3B	0.0247717	-1.31543	pos down vs neg
219734_at	SIDT1	0.0430302	-1.31635	pos down vs neg
210959_s_at	SRD5A1	0.00506656	-1.31783	pos down vs neg
224322_at	ARID4B	0.0486947	-1.31808	pos down vs neg
215342_s_at	RABGAP1L	0.037079	-1.31858	pos down vs neg
201455_s_at	NPEPPS	0.049189	-1.31896	pos down vs neg
240579_at	NBAS	0.0456157	-1.31902	pos down vs neg
215630_at	not annotated	0.0473354	-1.31921	pos down vs neg
230481_at	ACY3	0.00218162	-1.32051	pos down vs neg
237086_at	FOXA1	0.0403884	-1.32295	pos down vs neg
218292_s_at	PRKAG2	0.00542645	-1.324	pos down vs neg
228293_at	DEPDC7	0.0307229	-1.3245	pos down vs neg
203519_s_at	UPF2	0.0258249	-1.32544	pos down vs neg
209166_s_at	MAN2B1	0.0291381	-1.32555	pos down vs neg
222230_s_at	ACTR10	0.0112463	-1.32563	pos down vs neg
215012_at	ZNF451	0.0398593	-1.3275	pos down vs neg
214877_at	CDKAL1	0.0130253	-1.32845	pos down vs neg
207223_s_at	PTBP3	0.0485211	-1.33059	pos down vs neg
232405_at	not annotated	0.0413048	-1.33078	pos down vs neg
231996_at	N4BP2	0.0260745	-1.331	pos down vs neg
229074_at	EHD4	0.0266904	-1.33172	pos down vs neg
237725_x_at	SMC5	0.0407072	-1.33218	pos down vs neg
217795_s_at	TMEM43	0.0303182	-1.33422	pos down vs neg
219534_x_at	CDKN1C	0.021376	-1.3365	pos down vs neg
241755_at	UQCRC2	0.0194345	-1.33706	pos down vs neg
204328_at	TMC6	0.0387529	-1.33725	pos down vs neg
219025_at	CD248	0.0282701	-1.33815	pos down vs neg
221752_at	SSH1	0.0433446	-1.33941	pos down vs neg
213656_s_at	KLC1	0.00271603	-1.33951	pos down vs neg
212479_s_at	RMND5A	0.0235664	-1.34011	pos down vs neg
236930_at	LOC101928143	0.0456643	-1.34012	pos down vs neg
200825_s_at	HYOU1	0.0228752	-1.34087	pos down vs neg
233648_at	not annotated	0.0395369	-1.34139	pos down vs neg
214246_x_at	MINK1	0.0144246	-1.3427	pos down vs neg
234970_at	TC2N	0.00501109	-1.34806	pos down vs neg
216979_at	NR4A3	0.0448257	-1.34867	pos down vs neg
202079_s_at	TRAK1	0.04357	-1.34944	pos down vs neg
201651_s_at	PACSIN2	0.01686	-1.35148	pos down vs neg
215382_x_at	TPSAB1	0.0143161	-1.35445	pos down vs neg
203050_at	TP53BP1	0.0273396	-1.35632	pos down vs neg
204067_at	SUOX	0.00546782	-1.35749	pos down vs neg
220558_x_at	TSPAN32	0.0355241	-1.35881	pos down vs neg
207022_s_at	LDHC	0.00633377	-1.36158	pos down vs neg
212417_at	SCAMP1	0.0476394	-1.36201	pos down vs neg
215992_s_at	RAPGEF2	0.0270921	-1.36895	pos down vs neg
229253_at	THEM4	0.0213295	-1.36956	pos down vs neg
217625_x_at	LINC00963	0.00990237	-1.36963	pos down vs neg
225499_at	RALGAPA2	0.0394696	-1.36995	pos down vs neg
212512_s_at	CARM1	0.0365136	-1.37002	pos down vs neg
218053_at	PRPF40A	0.0363627	-1.37002	pos down vs neg
228453_at	EPG5	0.0388034	-1.37018	pos down vs neg
212220_at	PSME4	0.0426635	-1.37033	pos down vs neg
204061_at	PRKX	0.0259916	-1.37179	pos down vs neg
201545_s_at	BCL2L2-PABPN1 /// PABPN1	0.0320006	-1.37462	pos down vs neg
204081_at	NRGN	0.045488	-1.37527	pos down vs neg
239895_at	AQR	0.0330747	-1.37539	pos down vs neg
57588_at	SLC24A3	0.0100758	-1.3784	pos down vs neg
212476_at	ACAP2	0.0471962	-1.37896	pos down vs neg
210084_x_at	TPSAB1	0.0383404	-1.38087	pos down vs neg
202277_at	SPTLC1	0.0482003	-1.38157	pos down vs neg
202491_s_at	IKBKAP	0.0386937	-1.38318	pos down vs neg
213043_s_at	MED24	0.0400356	-1.3845	pos down vs neg
209234_at	KIF1B	0.0312528	-1.38533	pos down vs neg
234994_at	TMEM200A	0.0438986	-1.38558	pos down vs neg
209994_s_at	ABCB1 /// ABCB4	0.0284839	-1.38746	pos down vs neg
220189_s_at	MGAT4B	0.0159046	-1.38747	pos down vs neg
210057_at	LOC101060589 /// SMG1	0.0477536	-1.39448	pos down vs neg
218935_at	EHD3	0.02261	-1.39613	pos down vs neg
205401_at	AGPS	0.0329979	-1.39677	pos down vs neg
223078_s_at	TMOD3	0.0421526	-1.39847	pos down vs neg
239605_x_at	not annotated	0.0282301	-1.39884	pos down vs neg
204063_s_at	ULK2	0.00656765	-1.39928	pos down vs neg
209150_s_at	TM9SF1	0.0355984	-1.39939	pos down vs neg
204164_at	SIPA1	0.00994876	-1.40065	pos down vs neg
204062_s_at	ULK2	0.0117783	-1.4011	pos down vs neg
205418_at	FES	0.0449257	-1.4037	pos down vs neg
207134_x_at	TPSB2	0.0241572	-1.40442	pos down vs neg
207111_at	EMR1	0.0205942	-1.40476	pos down vs neg
214446_at	ELL2	0.0142431	-1.40484	pos down vs neg
238669_at	PTGS1	0.0203003	-1.40598	pos down vs neg
202923_s_at	GCLC	0.0378771	-1.407	pos down vs neg
219751_at	SETD6	0.00466969	-1.40751	pos down vs neg
232599_at	EXOC6	0.0149665	-1.40786	pos down vs neg
227985_at	LOC100506098	0.0151573	-1.41046	pos down vs neg
201940_at	CPD	0.0399758	-1.41115	pos down vs neg
210220_at	FZD2	0.0411668	-1.41125	pos down vs neg
242892_at	not annotated	0.0215547	-1.41198	pos down vs neg
209204_at	LMO4	0.0295121	-1.41243	pos down vs neg
239129_at	not annotated	0.0133923	-1.41256	pos down vs neg
201943_s_at	CPD	0.0406046	-1.41351	pos down vs neg
212427_at	KIAA0368	0.0129146	-1.41383	pos down vs neg
206873_at	CA6	0.0299246	-1.4141	pos down vs neg
209993_at	ABCB1	0.0442345	-1.4156	pos down vs neg
220178_at	MFSD12	0.0128756	-1.41585	pos down vs neg
220784_s_at	UTS2	0.0475958	-1.41778	pos down vs neg
214397_at	MBD2	0.0213766	-1.41779	pos down vs neg
220591_s_at	EFHC2	0.0158324	-1.41798	pos down vs neg
216474_x_at	TPSAB1 /// TPSB2	0.0263516	-1.4208	pos down vs neg
209215_at	MFSD10	0.0477466	-1.42086	pos down vs neg
236237_at	not annotated	0.0277068	-1.42217	pos down vs neg
242196_at	ARHGAP32	0.0140971	-1.42241	pos down vs neg
212788_x_at	FTL	0.0405326	-1.42245	pos down vs neg
237232_at	not annotated	0.0339711	-1.42308	pos down vs neg
202900_s_at	NUP88	0.0186841	-1.4238	pos down vs neg
219297_at	WDR44	0.0383383	-1.42466	pos down vs neg
243262_at	not annotated	0.0276195	-1.42681	pos down vs neg
227004_at	CDKL5	0.0107425	-1.42758	pos down vs neg
202237_at	NNMT	0.0121154	-1.42817	pos down vs neg
218776_s_at	TMEM62	0.00289467	-1.42932	pos down vs neg
240351_at	not annotated	0.0479239	-1.43006	pos down vs neg
228488_at	TBC1D16	0.00765056	-1.4305	pos down vs neg
244579_at	not annotated	0.0479225	-1.43145	pos down vs neg
203099_s_at	CDYL	0.0250806	-1.43353	pos down vs neg
224994_at	CAMK2D	0.0483198	-1.43381	pos down vs neg
38487_at	STAB1	0.0197071	-1.43382	pos down vs neg
228948_at	EPHA4	0.00521917	-1.43586	pos down vs neg
37950_at	PREP	0.00449062	-1.43616	pos down vs neg
239258_at	not annotated	0.0362101	-1.43662	pos down vs neg
243469_at	not annotated	0.026267	-1.43686	pos down vs neg
235592_at	not annotated	0.0451929	-1.43751	pos down vs neg
200661_at	CTSA	0.0374649	-1.43925	pos down vs neg
209050_s_at	RALGDS	0.0334823	-1.4406	pos down vs neg
203127_s_at	SPTLC2	0.00674693	-1.44079	pos down vs neg
242216_at	not annotated	0.0435913	-1.44198	pos down vs neg
242310_at	not annotated	0.0355937	-1.44221	pos down vs neg
214004_s_at	VGLL4	0.0328388	-1.44593	pos down vs neg
218506_x_at	GLYR1	0.00955103	-1.44647	pos down vs neg
237571_at	not annotated	0.0294964	-1.44716	pos down vs neg
222603_at	ERMP1	0.0397509	-1.44852	pos down vs neg
213101_s_at	ACTR3	0.0280615	-1.44974	pos down vs neg
212582_at	OSBPL8	0.0246547	-1.4501	pos down vs neg
205659_at	HDAC9	0.00587255	-1.45115	pos down vs neg
207120_at	ZNF667	0.0138446	-1.45269	pos down vs neg
205565_s_at	FXN	0.0291049	-1.4533	pos down vs neg
224218_s_at	TRPS1	0.0201171	-1.4547	pos down vs neg
243108_at	RANBP9	0.0426541	-1.45585	pos down vs neg
237216_at	not annotated	0.00620516	-1.45798	pos down vs neg
228221_at	SLC44A3	0.00705105	-1.45832	pos down vs neg
244413_at	CLECL1	0.0457875	-1.45952	pos down vs neg
238840_at	LRRFIP1	0.0473815	-1.45968	pos down vs neg
214665_s_at	CHP1	0.0133411	-1.46014	pos down vs neg
201494_at	PRCP	0.0361946	-1.46183	pos down vs neg
213836_s_at	WIPI1	0.0281097	-1.46443	pos down vs neg
230711_at	not annotated	0.0151832	-1.4656	pos down vs neg
237974_at	ABHD12B	0.0336476	-1.4664	pos down vs neg
201294_s_at	WSB1	0.0171448	-1.46682	pos down vs neg
205683_x_at	TPSAB1	0.0233579	-1.46872	pos down vs neg
203159_at	GLS	0.0407347	-1.46873	pos down vs neg
217992_s_at	EFHD2	0.0249119	-1.46903	pos down vs neg
203207_s_at	MTFR1	0.0276948	-1.46995	pos down vs neg
215438_x_at	GSPT1	0.0105927	-1.47021	pos down vs neg
208901_s_at	TOP1	0.00982407	-1.47104	pos down vs neg
213671_s_at	MARS	0.042658	-1.47226	pos down vs neg
212594_at	MIR4680 /// PDCD4	0.014182	-1.47354	pos down vs neg
213395_at	MLC1	0.0169831	-1.47545	pos down vs neg
214924_s_at	TRAK1	0.00677416	-1.47649	pos down vs neg
223708_at	C1QTNF4	0.0313758	-1.48122	pos down vs neg
203231_s_at	ATXN1	0.00109375	-1.48198	pos down vs neg
206114_at	EPHA4	0.0134953	-1.4827	pos down vs neg
215846_at	not annotated	0.0231651	-1.48276	pos down vs neg
210616_s_at	SEC31A	0.0281124	-1.4829	pos down vs neg
200760_s_at	ARL6IP5	0.0438527	-1.48443	pos down vs neg
235461_at	TET2	0.0450543	-1.48526	pos down vs neg
227999_at	PWWP2B	0.0135515	-1.48723	pos down vs neg
221829_s_at	TNPO1	0.0494583	-1.49001	pos down vs neg
235451_at	SMAD5	0.0188591	-1.49117	pos down vs neg
210075_at	MARCH2	0.0366345	-1.49118	pos down vs neg
243252_at	not annotated	0.0242214	-1.4934	pos down vs neg
228996_at	RC3H1	0.036238	-1.49389	pos down vs neg
213994_s_at	SPON1	0.0334041	-1.49439	pos down vs neg
222116_s_at	TBC1D16	0.0401821	-1.49472	pos down vs neg
212720_at	PAPOLA	0.0454168	-1.49757	pos down vs neg
215285_s_at	PHTF1	0.0387285	-1.50095	pos down vs neg
209627_s_at	OSBPL3	0.0420793	-1.50175	pos down vs neg
229116_at	CNKSR2	0.00280809	-1.50494	pos down vs neg
207614_s_at	CUL1	0.0202044	-1.50906	pos down vs neg
209081_s_at	COL18A1	0.0230554	-1.5092	pos down vs neg
200601_at	ACTN4	0.0288748	-1.51215	pos down vs neg
204507_s_at	PPP3R1	0.0455412	-1.51376	pos down vs neg
203300_x_at	AP1S2	0.0198536	-1.51413	pos down vs neg
222996_s_at	CXXC5	0.0489745	-1.51639	pos down vs neg
200890_s_at	SSR1	0.0413298	-1.52223	pos down vs neg
224098_at	not annotated	0.0287172	-1.52432	pos down vs neg
209082_s_at	COL18A1	0.0100533	-1.5255	pos down vs neg
212492_s_at	KDM4B	0.0149753	-1.5266	pos down vs neg
243473_at	not annotated	0.0187011	-1.53155	pos down vs neg
231851_at	RAVER2	0.0340246	-1.53223	pos down vs neg
221830_at	RAP2A	0.0106553	-1.53667	pos down vs neg
235249_at	RDH13	0.0188954	-1.5371	pos down vs neg
200945_s_at	SEC31A	0.03453	-1.53924	pos down vs neg
233127_at	not annotated	0.0207791	-1.54112	pos down vs neg
204150_at	STAB1	0.00372092	-1.54151	pos down vs neg
208921_s_at	SRI	0.0294605	-1.54163	pos down vs neg
244697_at	not annotated	0.026127	-1.54214	pos down vs neg
221522_at	ANKRD27	0.0345071	-1.5476	pos down vs neg
205859_at	LY86	0.0265203	-1.54872	pos down vs neg
208797_s_at	GOLGA8A	0.0488094	-1.54939	pos down vs neg
212496_s_at	KDM4B	0.0496478	-1.55251	pos down vs neg
220307_at	CD244	0.0440666	-1.55407	pos down vs neg
208003_s_at	NFAT5	0.0336777	-1.55438	pos down vs neg
244623_at	KCNQ5	0.0128083	-1.555	pos down vs neg
203543_s_at	KLF9	0.0342552	-1.55702	pos down vs neg
227021_at	KDM1B	0.0462149	-1.5646	pos down vs neg
209447_at	SYNE1	0.0173596	-1.5689	pos down vs neg
240652_at	not annotated	0.0293018	-1.5695	pos down vs neg
200854_at	NCOR1	0.0397768	-1.57069	pos down vs neg
239798_at	PDK1	0.0249691	-1.57407	pos down vs neg
222113_s_at	EPS15L1	0.0121251	-1.58148	pos down vs neg
226189_at	ITGB8	0.00199915	-1.58154	pos down vs neg
227624_at	TET2	0.0488617	-1.58202	pos down vs neg
213348_at	CDKN1C	0.0415099	-1.58504	pos down vs neg
204117_at	PREP	0.00027885	-1.5862	pos down vs neg
201219_at	CTBP2	0.04741	-1.59219	pos down vs neg
212256_at	GALNT10	0.0138243	-1.5955	pos down vs neg
205445_at	PRL	0.0445828	-1.59582	pos down vs neg
234260_at	not annotated	0.0486206	-1.59677	pos down vs neg
203122_at	TRAPPC12	0.0264213	-1.60015	pos down vs neg
200951_s_at	CCND2	0.00575864	-1.60509	pos down vs neg
212120_at	RHOQ	0.00509187	-1.60567	pos down vs neg
238220_at	KDM6A	0.00547491	-1.61268	pos down vs neg
209765_at	ADAM19	0.00950845	-1.61296	pos down vs neg
232030_at	EPG5	0.0445272	-1.61331	pos down vs neg
214953_s_at	APP	0.0259009	-1.61667	pos down vs neg
201912_s_at	GSPT1	0.035793	-1.62494	pos down vs neg
244026_at	not annotated	0.0352853	-1.62897	pos down vs neg
233031_at	ZEB2	0.0368924	-1.63062	pos down vs neg
218618_s_at	FNDC3B	0.00347438	-1.63229	pos down vs neg
242868_at	not annotated	0.0421574	-1.63277	pos down vs neg
219090_at	SLC24A3	0.00553773	-1.64279	pos down vs neg
209199_s_at	MEF2C	0.0176061	-1.64655	pos down vs neg
205504_at	BTK	0.00987776	-1.64822	pos down vs neg
203879_at	PIK3CD	0.0144258	-1.65023	pos down vs neg
236395_at	not annotated	0.03051	-1.65557	pos down vs neg
204675_at	SRD5A1	0.0134043	-1.65705	pos down vs neg
212163_at	KIDINS220	0.000677332	-1.6592	pos down vs neg
235824_at	not annotated	0.00603842	-1.65952	pos down vs neg
205888_s_at	JAKMIP2	0.00787237	-1.66748	pos down vs neg
201867_s_at	TBL1X	0.0341565	-1.67205	pos down vs neg
38918_at	SOX13	0.0086108	-1.67262	pos down vs neg
204638_at	ACP5	0.00249183	-1.67369	pos down vs neg
203096_s_at	RAPGEF2	0.0212181	-1.67379	pos down vs neg
203232_s_at	ATXN1	0.00965568	-1.67447	pos down vs neg
243578_at	not annotated	0.0362924	-1.67678	pos down vs neg
222582_at	PRKAG2	0.00115488	-1.67809	pos down vs neg
227449_at	EPHA4	0.00208388	-1.69235	pos down vs neg
201392_s_at	IGF2R	0.0237021	-1.69263	pos down vs neg
225102_at	MGLL	0.0156072	-1.70034	pos down vs neg
210314_x_at	TNFSF13	0.0329091	-1.70335	pos down vs neg
228390_at	RAB30	0.0274952	-1.70532	pos down vs neg
239296_at	not annotated	0.00385017	-1.70674	pos down vs neg
236368_at	KIAA0368	0.00487122	-1.71251	pos down vs neg
218930_s_at	TMEM106B	0.0456968	-1.71391	pos down vs neg
212636_at	QKI	0.0214209	-1.71671	pos down vs neg
223885_at	CALN1	0.0339938	-1.7195	pos down vs neg
210258_at	RGS13	0.0261426	-1.72183	pos down vs neg
208920_at	SRI	0.0186461	-1.72276	pos down vs neg
207540_s_at	SYK	0.0400767	-1.72381	pos down vs neg
212119_at	RHOQ	0.000385153	-1.72674	pos down vs neg
240594_at	not annotated	0.00681126	-1.73163	pos down vs neg
242672_at	not annotated	0.0235637	-1.73274	pos down vs neg
219457_s_at	RIN3	0.0137579	-1.73592	pos down vs neg
203585_at	ZNF185	0.00630078	-1.73765	pos down vs neg
203243_s_at	PDLIM5	0.0377837	-1.7439	pos down vs neg
209348_s_at	MAF	0.00620371	-1.74911	pos down vs neg
242025_at	not annotated	0.019875	-1.74928	pos down vs neg
218824_at	PNMAL1	0.0231418	-1.75338	pos down vs neg
229648_at	ARHGAP32	0.00384276	-1.75346	pos down vs neg
203542_s_at	KLF9	0.0223371	-1.76718	pos down vs neg
203741_s_at	ADCY7	0.010946	-1.76773	pos down vs neg
200931_s_at	VCL	0.0349243	-1.77794	pos down vs neg
227889_at	LPCAT2	0.0419655	-1.78306	pos down vs neg
242549_at	PRKD3	0.00219886	-1.78903	pos down vs neg
60471_at	RIN3	0.010553	-1.80758	pos down vs neg
218486_at	KLF11	0.00410723	-1.80874	pos down vs neg
227239_at	FAM126A	0.0407895	-1.81522	pos down vs neg
215813_s_at	PTGS1	0.00952357	-1.8186	pos down vs neg
215768_at	not annotated	0.0443955	-1.82071	pos down vs neg
223278_at	GJB2	0.013498	-1.82983	pos down vs neg
219168_s_at	PRR5	0.0294282	-1.85548	pos down vs neg
201015_s_at	JUP	0.00764222	-1.86202	pos down vs neg
225000_at	PRKAR2A	0.0448612	-1.86313	pos down vs neg
210215_at	TFR2	0.0237793	-1.87131	pos down vs neg
236442_at	DPF3	0.0182797	-1.87586	pos down vs neg
203348_s_at	ETV5	0.0240662	-1.87772	pos down vs neg
234886_at	TRBV24-1	0.0289081	-1.88926	pos down vs neg
228333_at	ZEB2	0.0163695	-1.92288	pos down vs neg
234107_s_at	DTD1	0.00849343	-1.93692	pos down vs neg
232383_at	TFEC	0.000687337	-1.9374	pos down vs neg
205128_x_at	PTGS1	0.00229387	-1.94608	pos down vs neg
219837_s_at	CYTL1	0.0107902	-1.94618	pos down vs neg
242903_at	IFNGR1	0.0297153	-1.94771	pos down vs neg
213702_x_at	ASAH1	0.0182532	-1.95665	pos down vs neg
221581_s_at	LAT2	0.0287877	-1.95935	pos down vs neg
219938_s_at	PSTPIP2	0.0291107	-1.96147	pos down vs neg
226099_at	ELL2	0.036157	-1.97639	pos down vs neg
47069_at	PRR5	0.0416294	-1.97742	pos down vs neg
203085_s_at	TGFB1	0.0307715	-1.98144	pos down vs neg
209307_at	SWAP70	0.0145022	-1.98684	pos down vs neg
213844_at	HOXA5	0.0119763	-1.99564	pos down vs neg
227481_at	CNKSR3	0.00381116	-2.00382	pos down vs neg
231262_at	not annotated	0.00489822	-2.01865	pos down vs neg
211026_s_at	MGLL	0.00496838	-2.02993	pos down vs neg
235567_at	RORA	0.00108865	-2.06829	pos down vs neg
213135_at	TIAM1	0.00557153	-2.08791	pos down vs neg
212263_at	QKI	0.0301837	-2.09319	pos down vs neg
230378_at	SCGB3A1	0.0413591	-2.09637	pos down vs neg
225011_at	PRKAR2A	0.0374301	-2.10469	pos down vs neg
201722_s_at	GALNT1	0.0357275	-2.10646	pos down vs neg
200602_at	APP	0.009972	-2.12581	pos down vs neg
215047_at	TRIM58	0.0420283	-2.1284	pos down vs neg
226982_at	ELL2	0.0122492	-2.13385	pos down vs neg
210980_s_at	ASAH1	0.00511213	-2.1341	pos down vs neg
202820_at	AHR	0.0394596	-2.1389	pos down vs neg
209184_s_at	IRS2	0.0335396	-2.14968	pos down vs neg
227762_at	not annotated	0.0239914	-2.15872	pos down vs neg
222787_s_at	TMEM106B	0.0115086	-2.17895	pos down vs neg
204198_s_at	RUNX3	0.03486	-2.2067	pos down vs neg
210479_s_at	RORA	0.00553338	-2.22167	pos down vs neg
235593_at	ZEB2	0.0172802	-2.22324	pos down vs neg
201667_at	GJA1	0.00756966	-2.23536	pos down vs neg
207445_s_at	CCR9	0.0476314	-2.27891	pos down vs neg
214470_at	KLRB1	0.00948911	-2.30531	pos down vs neg
203431_s_at	ARHGAP32	0.0216672	-2.30842	pos down vs neg
209185_s_at	IRS2	0.032956	-2.31853	pos down vs neg
226682_at	RORA	0.0332365	-2.41364	pos down vs neg
221766_s_at	FAM46A	0.0303329	-2.42565	pos down vs neg
202719_s_at	TES	0.000545923	-2.46105	pos down vs neg
204072_s_at	FRY	0.000743647	-2.48786	pos down vs neg
200878_at	EPAS1	0.0361569	-2.49168	pos down vs neg
207002_s_at	PLAGL1	0.00239604	-2.50818	pos down vs neg
204417_at	GALC	0.00340756	-2.56354	pos down vs neg
210426_x_at	RORA	0.00148235	-2.56971	pos down vs neg
207943_x_at	PLAGL1	0.00048707	-2.58532	pos down vs neg
205883_at	ZBTB16	0.0101829	-2.60416	pos down vs neg
207677_s_at	NCF4	0.0242271	-2.68558	pos down vs neg
206363_at	MAF	0.000615589	-2.69045	pos down vs neg
228504_at	SCN7A	0.000107459	-2.70421	pos down vs neg
209318_x_at	PLAGL1	0.00176955	-2.70663	pos down vs neg
217979_at	TSPAN13	0.00680698	-2.74711	pos down vs neg
203603_s_at	ZEB2	0.000298996	-2.79282	pos down vs neg
212592_at	IGJ	0.0056538	-2.80611	pos down vs neg
212428_at	KIAA0368	0.00075536	-2.86504	pos down vs neg
232231_at	RUNX2	0.0245632	-2.91581	pos down vs neg
200953_s_at	CCND2	0.0185624	-2.94649	pos down vs neg
205159_at	CSF2RB	0.0113871	-2.9859	pos down vs neg
228854_at	not annotated	0.0197732	-3.02478	pos down vs neg
214356_s_at	KIAA0368	0.00206791	-3.03234	pos down vs neg
202720_at	TES	0.00498264	-3.27914	pos down vs neg
206726_at	HPGDS	0.000974857	-3.4172	pos down vs neg
206715_at	TFEC	4.4415e-05	-4.08467	pos down vs neg
213830_at	YME1L1	0.00236887	-6.32207	pos down vs neg
217143_s_at	TRDC /// TRDC	0.00116822	-9.16927	pos down vs neg
216191_s_at	TRDV3	0.000685519	-10.0161	pos down vs neg

## Sheet: Supplement table_4
Supplementary table 4: Ranked list of enrichment scores according to FAT1 expression in all T-ALL patients from the cohort
NAME	NES Score
FAT1	17285007
CD1B	0.990389
ELOVL4	0.912702
PCDH9	0.891752
OGN	0.83416
PBK	0.822958
FAM110C	0.784098
CD1E	0.78018
SCG2	0.719207
SLAIN1	0.707683
PLCL1	0.696109
TUSC3	0.689825
MAL	0.672942
TMEM46	0.668735
NLGN4X	0.662905
RAPGEF5	0.649185
ARHGAP29	0.647592
HNRPLL	0.636951
RP4-691N24.1	0.629101
PRKCA	0.613649
SUCLG2	0.607805
PARD3	0.591568
TLX1	0.589609
NCKAP1	0.588461
CAMK4	0.587044
TMSL8	0.584844
LOC441453	0.583338
PRTFDC1	0.582406
CD1A	0.579541
PKIA	0.571967
SESTD1	0.571073
RASGRP1	0.568633
SGEF	0.565637
CD8A	0.564158
ALDH1A2	0.557391
RP11-647M7.1	0.548351
CHRNA3	0.546846
L1TD1	0.544618
RGPD4 /// RGPD2 ///	0.544403
PCSK5	0.542695
E2F7	0.542477
KCNK12	0.541933
LOC389043	0.541777
TPD52	0.536594
FBXL7	0.5345
CD1D	0.532477
RAG1	0.528417
C2ORF40	0.520253
NSBP1	0.519915
ARHGEF10	0.517588
FYB	0.509655
CCDC109B	0.509312
KIAA0888	0.508049
SGCB	0.505133
JPH1	0.504486
CD28	0.500684
SLIT1	0.498274
AJAP1	0.497821
SYNE2	0.497775
TTK	0.495916
LOC642730	0.492128
LOC283508	0.485821
ID3	0.48412
FXYD2	0.483088
ANLN	0.477025
AQP3	0.476829
IGFBP2	0.476563
LOC440667 /// LOC440	0.473148
MYH10	0.471626
C3ORF52	0.470316
FSTL1	0.467777
ID1	0.464774
E2F8	0.460714
MNS1	0.460364
GPRASP1	0.457171
2008-09-01	0.456013
CD2	0.454195
MND1	0.454166
ACPL2	0.453759
FAM92A1	0.453669
LEF1	0.452445
PALLD	0.447053
BAG3	0.44691
PLEKHA7	0.443751
KIF23	0.443599
C14ORF145	0.443359
HIST1H3B	0.439896
LOC283070	0.427279
ABHD7	0.427204
FAM69A	0.426595
ASPM	0.420914
CXORF50 /// LOC65368	0.419725
ANKRD38	0.4195
ENPEP	0.418842
EPHX2	0.417461
CFTR	0.417416
RRM2	0.416655
ITK	0.416173
SLAMF1	0.41599
LRRC1	0.414634
RAG2	0.41413
CLGN	0.413386
SGOL2	0.411878
TRIM32	0.411605
PDSS1	0.41145
HEG1	0.410157
CDKN2C	0.408927
ZNF415	0.406442
USP44	0.404289
PLEKHG1	0.403347
PHGDH	0.401166
EIF5A2	0.401163
TSHR	0.401119
NEIL3	0.400751
KIF15	0.400381
KIF11	0.400244
TOB1	0.399037
KIF14	0.39855
RHOU	0.396505
LAT	0.395942
RGPD5 /// LOC653086	0.395787
MELK	0.395388
CASC5	0.39347
CPVL	0.392695
BCHE	0.392357
CDCA2	0.391877
LCK	0.391779
KBTBD6	0.391773
CTHRC1	0.391282
RCBTB2	0.388788
SPRED2	0.388702
FRZB	0.387052
ZNF711	0.386587
TCEA3	0.386375
IRX5	0.386014
SPBC25	0.385278
NDFIP2	0.384235
OXCT1	0.384116
CCNE2	0.383338
KIF3A	0.382257
CDCA1	0.381315
MME	0.381169
ANXA5	0.37859
NCAPG	0.378499
EPB41L2	0.376951
DSG2	0.37678
TNFRSF7	0.376062
POU2AF1	0.375599
CDC2	0.374567
NMT2	0.369211
PTCH1	0.368019
KIAA0367	0.367665
PEX5L	0.367452
PSRC1	0.367436
ACOT7	0.364661
TOP2A	0.364198
BUB1B	0.362142
BCL11B	0.361859
NAP1L2	0.361796
KNTC2	0.359588
LAMP3	0.359511
CR2	0.359002
FGFR1	0.356538
RNF150	0.354994
SIT1	0.353036
KCNA3	0.352364
ZNF286	0.352356
CPB2	0.35221
DUSP16	0.352027
NANP	0.35111
DKFZP762E1312	0.350868
CD1C	0.350453
ATP11B	0.350111
DLEU2 /// DLEU2L	0.349917
TRAM1L1	0.349183
SAC3D1	0.349182
CDKN3	0.347751
FBXO5	0.347652
CD3G	0.347354
C5ORF25	0.34701
FZD6	0.345852
PELO	0.345726
SMPD3	0.344381
DENND2D	0.344214
BTG3	0.341451
TSPAN6	0.34143
C11ORF75	0.341316
CHI3L2	0.340119
KBTBD7	0.339887
PGAP1	0.337483
DLG7	0.337475
CDC7	0.33741
HELLS	0.337252
LOC138948	0.336718
C6ORF174	0.333992
GFI1	0.333624
CCNA2	0.333548
WBP5	0.331434
CCDC34	0.331309
SIX6	0.330522
DEPDC1	0.330123
C7ORF46	0.33011
GCET2	0.328541
MKI67	0.328369
PVRIG	0.326932
ISL2	0.326553
TRBV21-1 /// TRBV19	0.326013
RFWD3	0.325401
RAD51AP1	0.325175
AEBP1	0.324946
PFKM	0.324366
CKAP2L	0.321215
BEX1	0.321065
E2F2	0.320824
BIRC5	0.320702
ZNF677	0.319524
NEK2	0.318951
CBX1	0.318727
CRIP1	0.317978
KIAA0922	0.317819
PIK3R3	0.3175
NUDT11	0.317381
LOC145786	0.315888
LOC643194	0.315565
PTPRK	0.315561
UBE2T	0.314916
ZWINT	0.314477
MAD2L1	0.314218
KIF20A	0.313709
RORB	0.313665
RAB39B	0.313507
CENPN	0.312982
STIL	0.31287
ZNF680	0.312457
TPX2	0.311086
C6ORF147	0.310784
2001-09-01	0.310503
SH2D1A	0.310258
LOC653464	0.309839
LOC401317	0.309273
SLC7A3	0.308183
RARRES2	0.308162
SLC16A1	0.308131
FLJ42562	0.306778
PTPRF	0.305938
LRAP	0.305848
LOC92497	0.304923
BCL2L11	0.304168
CCDC74A /// CCDC74B	0.30252
GPRASP2	0.302127
GINS2	0.301933
AADAT	0.301794
CR1 /// CR1L /// LOC	0.301104
LOC284757	0.30066
CEP55	0.299309
IL15	0.29919
NOVA1	0.298982
IL4	0.298905
GINS1	0.298732
HHIP	0.297959
DTL	0.297953
SLC32A1	0.297625
LOC641518	0.297245
EVI2A	0.296667
PITPNM2	0.295557
BEX2	0.295229
CAMK1D	0.29478
TIPIN	0.294514
CR1	0.294108
HDGFRP3	0.292711
PTPN3	0.291927
ATAD2	0.291793
FIGNL1	0.291169
ENO2	0.29081
RND3	0.290776
C9ORF40	0.290683
KIAA0802	0.290124
KDELC2	0.289925
RRAS2	0.289454
FRMD6	0.289382
LOC146909	0.288986
FAM91A2	0.288682
ZNF367	0.287835
EPHB6	0.287732
SLFN5	0.287343
LIG4	0.287057
CTNNAL1	0.286979
KHDRBS3	0.286954
KIAA1794	0.286447
WDR34	0.286314
ZAK	0.286124
MAP9	0.285727
MTA3	0.285545
RNF152	0.284667
RBM9	0.284114
KCNT2	0.283924
EXPH5	0.282727
SETD7	0.2824
CDC6	0.281804
FLJ36166	0.281606
KIF2C	0.281289
FLJ32745	0.281107
PAXIP1	0.281072
ZNF682	0.280909
NUSAP1	0.280907
FAM24B	0.280884
DKFZP564J102	0.280392
TLE1	0.279665
CDCA7	0.279294
RNF165	0.279145
ETS1	0.278927
NCAPG2	0.278305
ECT2	0.277978
ICOS	0.277873
CDC20	0.276924
FAM33A	0.276372
MGC5566	0.275738
RMI1	0.275668
MCM10	0.275608
TMOD2	0.275101
DTX3	0.273894
RACGAP1	0.273711
CDC25B	0.273524
SERTAD4	0.273328
UBE2C	0.272826
RP11-35N6.1	0.272774
CENPE	0.272653
LOC220930	0.271419
JMY	0.271111
DSCR1	0.270986
PRPS2	0.2705
SBK1	0.270378
CSMD1	0.270354
PCNXL2	0.27014
CCNB2	0.269115
SLC16A4	0.268809
CDCA5	0.268799
AKAP2 /// PALM2-AKAP	0.268364
PTGDR	0.268204
KIAA0143	0.268137
GAS1	0.267843
ZNF462	0.267502
ZIC2	0.266458
ARL4C	0.266412
REEP3	0.266267
FLJ10769	0.266228
RFC5	0.265912
YEATS4	0.265711
HMHB1	0.264697
MPPED2	0.264501
ARMCX2	0.263825
P2RY5	0.26349
CENPO	0.263192
SNRPN	0.263192
PTCRA	0.262804
LOC647135	0.261835
CXADR	0.261662
FLRT3	0.261524
MAD2L2	0.261337
STARD4	0.260886
BMPR1B	0.260233
CDT1	0.259765
PRC1	0.259084
ZNF423	0.258684
ZNF135	0.258668
DPP4	0.258259
PTPN13	0.258221
GCH1	0.257771
FOXM1	0.257719
PLK4	0.257114
STAG3	0.257024
DNTT	0.256902
ORC1L	0.256799
NAG6	0.256492
LY6H	0.256406
HES4	0.256102
JAM3	0.255922
TMEM14A	0.255332
LRRCC1	0.255117
FBXO25	0.254577
NDN	0.254529
CDCA8	0.254055
TFDP2	0.253826
MASTL	0.253316
ZBTB10	0.25324
FAM29A	0.253178
GPR113	0.252229
USP1	0.252085
DCC1	0.251461
HIST3H2A	0.251354
PAWR	0.251022
ITPR3	0.250738
KIAA1524	0.250571
ESPL1	0.249792
AURKB	0.249603
RCN1	0.248915
PLEKHA1	0.248593
DBN1	0.248423
DHCR24	0.248197
RAD54B	0.247914
GRPEL2	0.247713
LOC652837	0.247532
DLEU2	0.246805
HSPB1	0.246762
AKR1B1	0.246681
EZH2	0.246458
ZNF138	0.245885
LOC642775	0.24553
LMNB1	0.245367
EXOC4	0.24524
LOC148203	0.245149
BCAT1	0.245124
EPHA5	0.244287
SNTB2	0.243376
SLFN11	0.243072
PURA	0.242887
C16ORF24	0.242874
PELI1	0.242689
KIAA1026	0.24255
ULBP2	0.242244
VANGL1	0.241995
IGF2R	0.2419
DNAJC12	0.241863
GCHFR	0.241791
PCDHB14	0.241316
FA2H	0.241292
RAD51	0.240753
PON1	0.240667
OGDHL	0.240075
NGFRAP1	0.239886
OVOS2 /// LOC440080	0.239757
FAM83D	0.239272
CRISPLD1	0.238465
PPP1R1C	0.238166
GMNN	0.237993
ZNF232	0.237912
TIMELESS	0.237721
GSTM3	0.237573
C9ORF95	0.236738
SNRPN /// SNURF	0.236306
CHFR	0.235975
CENPF	0.2359
SLC1A4	0.235677
TFDP1	0.235356
UBASH3A	0.235267
HIST1H3F	0.234929
CCNB1	0.234772
TRAT1	0.234584
HSPA1A	0.234572
RPA3	0.234552
CHML	0.234398
SMC4	0.233757
VEGFC	0.233649
ACVR2B	0.233589
KBTBD11	0.2334
TMPO	0.233294
KIF4A	0.233259
XG	0.23318
MGC33212	0.232909
RAI14	0.232286
APITD1	0.232122
LOC387882	0.232098
KIAA1377	0.232037
TNFSF8	0.231869
WEE1	0.231726
CCL28	0.231507
LOC652689 /// FAM72A	0.231142
RRM1	0.231015
NDST3	0.230864
QSER1	0.230826
CDC25A	0.230494
ESCO2	0.230037
PCGF5	0.229868
ATP2A1	0.229513
PHLDB2	0.229188
RGS8 /// LOC653102	0.229088
GJA7	0.228484
OSR2	0.228436
AKAP12	0.228312
KIAA1729	0.228194
BHLHB9	0.22799
KIAA0101	0.227874
RGS10	0.227813
KIAA1909	0.227565
FAM54A	0.2267
PMM1	0.226446
LDOC1L	0.226114
MGAT4A	0.22569
RUFY3	0.225592
CYP4V2	0.225586
S100A10	0.225427
GSPT2	0.22541
ASRGL1	0.225369
CMTM8	0.225324
TRIM59	0.224702
HDAC4	0.224411
EML4	0.22402
BRCA2	0.223865
CBX5	0.223546
KNTC1	0.223447
UHRF1	0.223346
RP11-11C5.2	0.223203
CHCHD7	0.222991
CENPA	0.222855
CENPK	0.222704
ICA1L	0.222428
RFXAP	0.222377
ARHGAP21	0.222281
RP13-383K5.2	0.222224
YTHDC2	0.221917
EXT1	0.221764
NRN1	0.221353
ZNF43	0.221033
D4S234E	0.220709
ZNF418	0.220698
BARD1	0.220258
GIMAP7	0.22024
IRS1	0.220204
C21ORF105	0.219845
PDE6H	0.219692
ZNF507	0.219462
C13ORF18	0.219371
CENPM	0.219355
TBC1D19	0.219008
ZP1	0.218978
TCFL5	0.218291
LRMP	0.218108
ZNF256	0.218071
AURKA	0.217863
RMST	0.217808
BUB1	0.217717
NEFL	0.217537
CAMK2D	0.217501
ALS2CR4	0.217414
TDRKH	0.217187
C16ORF75	0.216722
MCM4	0.216545
RIPK4	0.216135
YIPF5	0.215963
LOC148198 /// LOC649	0.215896
ABI2	0.215504
GOLGA1	0.215384
PPIL5	0.215166
STK39	0.214943
PRKAR2B	0.214056
GSG2	0.213987
RBBP8	0.213867
CHST2	0.213478
ZNF273	0.212718
ASF1B	0.212342
CD2AP	0.212199
TCF7	0.21185
GNG4	0.210778
MDFIC	0.210185
KIF18A	0.210024
KBTBD9	0.20995
PPAP2B	0.209163
ACCN2	0.208958
CHN1	0.208155
STMN1	0.208116
LSM6	0.20807
SSX2IP	0.207793
LOC284749	0.207755
TYMS	0.207734
SMC2	0.207639
CKS2	0.207523
ZNF257	0.207494
ASB9	0.207474
TAF5	0.206695
CPOX	0.206594
NID2	0.206481
ING5 /// LOC653066 /	0.20647
NCAPH	0.206328
CDC45L	0.206231
CDH2	0.206065
MCM8	0.20606
CNN3	0.205989
ABCD3	0.205683
POLQ	0.205641
RAB33B	0.205427
PACAP	0.205079
LOC202781	0.205029
PDZD11	0.204945
B3GALNT2	0.204848
DCLRE1B	0.204796
DHFR /// LOC643509	0.204411
BLMH	0.203802
CD3E	0.203405
KCTD3	0.203397
ATPAF1	0.203353
LOC643911 /// LOC650	0.203325
TIFA	0.202856
PCDHB16	0.202794
SH3GL3	0.202514
ROBO1	0.201891
HDHD1A	0.201868
DKFZP686E2158	0.201845
MYBL2	0.201624
ZNF595	0.201178
CHRNA5	0.201046
LOC91431	0.200779
LOC644655	0.200427
CDCA3	0.200386
FHL1	0.200246
DTYMK /// LOC653208	0.200055
GLCCI1	0.199861
TIMP2	0.199827
TSPYL5	0.199722
C6ORF192	0.199274
LOC642441	0.199108
OLFM4	0.198951
FABP5 /// LOC653327	0.198784
MORC4	0.198655
APIP	0.198649
ZNF678	0.198533
LOC644241	0.198203
BAI2	0.198184
CDK5R1	0.198099
VAT1	0.197994
CHAC2	0.197521
OAS3	0.197476
KIAA1644	0.197334
TRBV19 /// TRBC1	0.197186
EIF4E3	0.197156
NBPF11 /// NBPF9 ///	0.196824
ZFP3	0.196461
SUSD4	0.196316
DLG3	0.196295
C7ORF24	0.195546
PLXNA1	0.195471
EDG1	0.195332
TFAP2C	0.195027
SPAG16	0.195016
DACH1	0.195016
POLA1	0.194923
CCDC99	0.194891
TSLP	0.194887
DKFZP779O175	0.194755
ECOP	0.19465
LOC90925	0.194641
CYB5A	0.194428
CENPH	0.194183
CAPS2	0.19414
LCORL	0.194087
NDFIP1	0.193713
C12ORF48	0.193446
FEN1	0.193421
UBE2E3	0.193327
CD4	0.193167
DKFZP313A2432	0.192807
PRIM1	0.192779
KLHL9	0.192717
MAN2A1	0.192538
DFNA5	0.192404
DDR1	0.192297
LRRC58	0.192295
BAPX1	0.192247
DPYSL2	0.192029
LOC283454	0.191058
CASP7	0.19095
C18ORF18	0.190876
TNRC6C	0.190844
ZNF567	0.190688
POLD3	0.190278
PON2	0.190011
C10ORF119	0.189851
PBX3	0.189709
ADA	0.189609
C6ORF129	0.189541
MPP7	0.189343
ARHGAP11A	0.188978
TCF12	0.188955
C18ORF24	0.188902
GALNT6	0.188635
ZNF493	0.188512
SHCBP1	0.188443
MYO1B	0.188071
STOX2	0.187671
C22ORF29	0.18743
HIRA	0.187231
SIVA	0.187101
MYC	0.187009
MCM6	0.186873
RAB3IP	0.186631
KIFC1	0.186593
SALL2	0.186549
MTHFD2L	0.186172
C11ORF51	0.185699
CDK2	0.185465
PIGZ	0.185345
PPAPDC2	0.185316
LOC342892	0.185057
C6ORF204	0.18479
ST6GALNAC1	0.184699
C13ORF34	0.184403
IAPP	0.184379
NUDT15	0.184359
PEX5	0.184288
WDR54	0.184059
TBCD	0.183813
AHI1	0.183805
CHAF1A	0.183725
MYEF2	0.183313
OSTF1	0.183298
CDR2	0.183228
CARHSP1	0.183121
LOC653784	0.182907
NAT1	0.182573
PKP4	0.182492
CNIH4	0.182468
CPNE3	0.18235
WHSC1	0.182349
CHAF1B	0.182334
WDR90	0.182203
ATRNL1	0.182176
DDX11 /// DDX12 ///	0.182133
HDDC2	0.182002
KIF22	0.181829
ENDOGL1	0.181548
NUP35	0.181146
KIAA0494	0.18113
PTPRD	0.181104
LOC647381	0.181044
MYO7B /// LOC389031	0.18094
ORC6L	0.180532
EXO1	0.180088
NUDT21	0.179927
C14ORF4	0.179773
MCM7	0.179677
TACSTD1	0.179195
ZAP70	0.179106
LCT	0.179013
DDX11 /// LOC652053	0.178801
PLCG1	0.178463
LIG1	0.17813
MGC39900	0.17807
HIST1H1B	0.177993
ARPP-21	0.177809
POLR3K	0.177806
CEP152	0.177618
CENTD1	0.177534
LOC646576	0.177495
C12ORF57	0.177456
ZNF85	0.177313
NPAT	0.17709
C17ORF41	0.176839
CACNB3	0.175962
SMAD1	0.17591
LOC283278	0.175724
TRIM41	0.175715
HIST1H4C	0.175271
GPR17	0.175209
YES1	0.175016
ACTL6A	0.174878
NY-SAR-48	0.174833
MOCS1	0.174807
HMMR	0.174758
C18ORF1	0.174684
CAST	0.174672
HADH	0.174352
CIT	0.174052
C10ORF118	0.173735
CKS1B	0.173225
DNAJC9	0.172904
PPA1	0.172829
OR7E47P	0.172568
PCNA	0.172448
LRP4	0.172292
GOT2	0.172221
DLEU1	0.172148
SPTAN1	0.172128
TLR3	0.17195
PTPN22	0.171596
ZNF141	0.171594
PKMYT1	0.171578
ASF1A	0.171488
HIST2H4 /// H4/O ///	0.171465
SGOL1	0.171337
TMEM158	0.171301
TBC1D4	0.171178
NOTCH2	0.171067
CD3D	0.171006
TTF1	0.170997
EMB	0.170876
SKAP1	0.170841
ZNF664	0.170524
DONSON	0.170297
BBS7	0.169899
ST5	0.169799
DOCK9	0.169719
LOC644295	0.169478
ARHGAP19	0.169092
GPR18	0.168895
RDX	0.168749
SFMBT1	0.168724
MPP6	0.168444
STK17A	0.168373
GATA3	0.168055
C13ORF8	0.168047
ANKRD1	0.167637
TMEM106C	0.167591
SC4MOL	0.167534
SCN8A	0.167378
LOC286161	0.167343
DCK	0.167224
ACYP1	0.166901
LOC201725	0.166682
HMG2L1	0.166612
SLC16A6	0.166532
SIAH2	0.166333
MAGEH1	0.16625
LOC91137	0.166236
STIM2	0.16616
LOC391269	0.166143
TK1	0.165901
CD6	0.16578
RAD54L	0.165655
RAPH1	0.165583
EDEM1	0.165562
RALGPS2	0.165312
C18ORF10	0.165068
C1ORF112	0.165065
FANCG	0.164962
SEPHS1	0.164923
GRK5	0.164807
MFI2	0.164792
DPEP1	0.164751
BRIP1	0.164671
NEDD1	0.164659
TXNL5	0.164619
MMD	0.164492
FLJ23861	0.164205
ZIK1	0.1642
MAFB	0.164152
TTTY15	0.164151
ZC3HAV1L	0.164134
GLRX	0.163959
ZNF260	0.163681
LOC644250	0.163659
RFC4	0.163597
ZNF37A	0.16356
AIM1	0.163482
PSPH	0.163433
SAE1	0.163399
GNPDA1	0.163354
SCN2A2	0.163181
PELI2	0.163155
DEK	0.162841
H2AFX	0.162821
TCAG7.981	0.162475
PKN3	0.162378
REPIN1	0.162314
CYP2U1	0.162273
RCC1	0.161961
SSFA2	0.161944
LOC221362	0.161922
HMGA2	0.161706
EXOSC6	0.161644
YOD1	0.161323
KCNK1	0.161107
GLT8D3	0.16101
ATP6V0E2L	0.160739
CCDC92	0.160682
HMGCS1	0.160662
ZNF77	0.160579
C11ORF61	0.160515
ANTXR1	0.160497
TMTC2	0.160182
SLC25A24	0.159889
TRIP13	0.159599
TRUB1	0.159597
MOCS2	0.159473
ZNF721	0.15925
MOBKL1A	0.159234
FKBP5	0.159142
TANC1	0.159031
SLC2A3P1	0.159013
ZFP1	0.159007
RHOC	0.15899
RAB15	0.158842
GAL3ST4	0.15879
PXMP3	0.158693
EPB41L4A	0.158684
AGBL3	0.158383
DDX11	0.158358
KCTD12	0.158302
DGKE	0.158046
FMR1	0.157944
C1ORF131	0.157932
KLF12	0.157841
C1ORF133	0.157603
KIAA1737	0.157478
C1ORF97	0.157406
CCDC5	0.157375
GDAP1	0.157298
ZNF217	0.157294
LRRIQ2	0.1571
LOC653080	0.15702
PSAP	0.156993
MCM3	0.156989
SLC29A1	0.156854
TMF1	0.156338
SORT1	0.156082
COMMD8	0.156071
POLD1	0.155912
TNFAIP1	0.155465
PDE4DIP	0.155344
AIG1	0.155304
AKAP7	0.155268
RANBP2	0.155154
HOMER1	0.154854
KCTD9	0.154812
BUD13	0.154786
AEBP2	0.154769
E2F1	0.154746
IGHG1 /// LOC652114	0.154708
TMEM16F	0.154655
C17ORF75	0.154535
FH	0.154471
CUZD1	0.154402
PTTG1	0.15432
MCM5	0.154253
CCND3	0.154188
SH3TC1	0.154176
HIST1H1D	0.154109
RFC3	0.153753
MRPL11	0.153694
ZCCHC2	0.153659
PCDHB2	0.153559
IMMP1L	0.153346
TCIRG1	0.152888
DKFZP434I0714	0.152873
GINS3	0.152815
ADH5	0.152809
LOC284412	0.152773
ZBTB25	0.152396
MARCKS	0.152387
PPAT	0.152118
SPAG5	0.152111
IQGAP3	0.152093
CPS1	0.152084
SRBD1	0.151942
STXBP1	0.151934
PURB	0.151691
THAP5	0.151684
LOC400680	0.151672
DEPDC1B	0.151649
CHEK1	0.1516
ARL6IP6	0.151595
USP25	0.151451
SNX10	0.151451
SFXN1	0.151364
UNG	0.151317
SEPW1	0.15115
C1ORF80	0.151104
DBR1	0.151003
ZNF253	0.150964
LETM1	0.150846
EPM2AIP1	0.150801
MSH2	0.150662
ATP11C	0.150591
C6ORF148	0.150583
LOC642981	0.150319
NRIP1	0.150308
MSH6	0.150072
CYSLTR2	0.150063
BACE2	0.150031
CDKN2D	0.149572
ZCSL3	0.149493
DIAPH3	0.149467
FLJ22028	0.149294
MICB	0.14901
NCAPD3	0.148962
POLE2	0.14893
NCK1	0.148824
LOC389831	0.148783
PRDX3	0.148653
PITX1	0.148426
C14ORF122	0.148343
POLA2	0.148285
RASSF6	0.148202
FANCD2	0.148164
MLLT11	0.148075
SEC31B	0.148033
RECQL	0.147901
FYN	0.147796
KIAA1648	0.147759
TTC33	0.147699
WSB2	0.147592
ZNF215	0.147564
MCAM	0.147516
NDUFB3	0.147213
TMEM18	0.147191
PANX1	0.147151
LOC388481	0.14705
SNRPF	0.147033
SSRP1	0.146965
NAP1L3	0.146865
ZFP62 /// LOC642573	0.146856
IER3	0.146792
ZNF286 /// LOC651818	0.146764
FRMPD4	0.146675
TRIB3	0.146584
DCP2	0.146432
LZTFL1	0.146246
LBH /// LOC653743	0.14583
BMPR1A	0.145755
DNA2L	0.145651
NETO1	0.145492
NPPC	0.145333
LOC643591 /// LOC652	0.145189
RBMXL1	0.145174
GALNT2	0.144875
MGC12935	0.144752
PLGLB2 /// PLGLB1 //	0.144606
TMEM132D	0.144541
NPY	0.144515
LRP11	0.144462
TROAP	0.144444
ANKH	0.14441
IDH2	0.144315
HIRIP3	0.14431
NRTN	0.144053
CTA-221G9.4	0.143851
STK33	0.143726
SRPK2	0.14358
LSP1	0.143521
FAM40B	0.143449
COMMD2	0.143125
LNPEP	0.143008
ZC3H13	0.142918
ACN9	0.14276
FLJ43489	0.142633
TCF7L2	0.14254
C6ORF173	0.142527
CD5	0.142153
KIAA1166	0.142115
MXD3	0.142087
TNF	0.141967
MTUS1	0.141964
TRAIP	0.141938
HIST1H4B	0.141659
GPR157	0.141598
UBLCP1	0.141502
SLC11A2	0.141467
NAT14	0.141423
C5ORF32	0.14134
TJP2	0.141298
RNASEH2B	0.141272
CDC42BPA	0.141217
PFN2	0.141172
SKP2	0.141164
SFI1	0.14113
C9ORF123	0.14096
APOBEC3B	0.14088
GIMAP2	0.140596
ZNF100	0.140502
PDE4DIP /// LOC64254	0.140028
MEIS2	0.139692
RECQL4	0.139515
PHF16	0.139421
PLK1	0.139294
SLC16A2	0.13928
CASP8AP2	0.139154
SOCS4	0.139135
MRPL39	0.139017
LPXN	0.138949
FLJ14346	0.138916
RP11-564C4.1	0.138864
LCMT2	0.138783
C15ORF42	0.138779
RNASEH2A	0.138758
PAFAH1B3	0.138649
LTBP1	0.138648
C14ORF130	0.138634
RPA1	0.138616
FZD1	0.138575
SPOCK2	0.138534
FAT3	0.138403
HIG2	0.138395
SIP1	0.138355
IPW	0.138338
FLJ35767	0.138304
FLJ31951	0.138214
FLJ32786	0.138204
ZNF83	0.138087
C1ORF41	0.138004
HECTD2	0.137994
C21ORF45	0.137939
SASS6	0.137703
MBD2	0.137665
PSMC3	0.137615
TMCC1	0.137535
PAQR4	0.137516
ZNF404	0.137371
FGR	0.137347
UBE2S /// LOC651816	0.137327
LOC285550	0.137275
CDK5RAP3	0.137254
AS3MT	0.137232
FBN1	0.137153
NUCKS1	0.137118
IL1A	0.137054
C9ORF126	0.136775
LOC344595	0.136767
G0S2	0.136668
EML5	0.13658
PSMA6	0.136534
C1ORF176	0.136525
VAPB	0.136422
LOC339290	0.136175
CD48	0.136084
ZBTB26	0.135984
DDX11 /// LOC642846	0.135982
TCF8	0.135878
WDR51A	0.135862
ACAT2	0.135849
RPP30	0.135831
TUBG1	0.135545
FLJ22531	0.135418
POP7	0.13528
TUBB	0.135227
BET1	0.135195
DHFR /// LOC643509 /	0.13511
WWP1	0.135051
PAICS	0.134965
TDRD9	0.134875
LOC643998	0.134863
CMAH	0.134818
SGPP1	0.134646
SATB2	0.134617
ST3GAL6	0.13452
BRCA1	0.134427
LIN7C	0.13433
NUP205	0.134002
LIMS2	0.133825
SERPINF1	0.13373
ADD3	0.133706
IREB2	0.133541
FLJ46875	0.133373
CP110	0.133355
LOC648470	0.133296
MGC15634	0.13327
CDC23	0.133186
RP11-93B10.1	0.133161
RDH10	0.13316
PCBP3	0.13311
LOC647336	0.133047
MCM2	0.133028
CCDC39	0.133028
ZNF675	0.133026
TRIM26	0.132954
CXCR7	0.132893
AKT3	0.132769
LOC158318 /// LOC504	0.132749
NUP50	0.132728
PVRL3	0.132601
TMEM166	0.132549
ABCC8	0.132485
LOC169834	0.132431
TUFT1	0.132408
SHMT1	0.132318
F8	0.132292
LANCL1	0.132123
CASP8	0.132069
NEO1	0.132059
LOC401321	0.13205
C1ORF121	0.13167
RP11-321G1.1	0.131635
CRY1	0.131427
CHD1	0.131355
RAD18	0.13129
ZNF710	0.131205
NEDD9	0.130981
PFKFB2	0.130854
RAB32	0.130677
ZCCHC10	0.130615
TSPAN7	0.130565
PPP1CC	0.13055
OR7E47P /// OR7E37P	0.130504
HMGA1	0.130429
SH3BP5	0.130307
DDIT4L	0.130294
HIST1H2AL	0.130293
TRIM2	0.130278
NOM1	0.130209
C9ORF9	0.130099
LOC646890	0.129984
LOC646561	0.129877
GTF2H5	0.129819
RPUSD2	0.129792
ZNF606	0.129775
ARMCX5	0.129722
AIP	0.129714
C1ORF114	0.129712
C4ORF27	0.12939
TP53	0.12917
RBM20	0.129156
CHURC1	0.129109
ADORA2A	0.129105
C1ORF96	0.128821
GOLGA2L1	0.128813
ATM	0.128506
KIAA1958	0.128489
HIST1H1E	0.128311
FASTKD3	0.12831
ZNF528	0.128307
LOC644053	0.128271
NUP160	0.128154
WDHD1	0.128096
ZNF588	0.127874
CHMP7	0.127762
FBXL14	0.127728
PSIP1	0.127691
TRA@ /// TRAC	0.127574
SLC4A4	0.127551
TRA@ /// TRDV2 /// T	0.127521
KIAA1804	0.127408
C6ORF81	0.127314
WNK2	0.127255
SMYD2	0.127203
ZNF586	0.12691
TAC3	0.126836
SYDE2	0.12666
SERHL	0.12666
RGMA	0.126471
VAMP5	0.12646
HNRPF	0.126373
LSM5	0.126316
CH25H	0.126254
PXMP2	0.126177
NR3C1	0.1261
ATP5G3	0.126088
SAS10	0.126087
NKX3-1	0.126001
POLR2D	0.125921
SLC41A1	0.125902
GPR180	0.125897
SUHW4	0.125875
PRIM2A	0.125873
BOLA3	0.125865
CLEC11A	0.125726
ZNF585A	0.12553
SMC3	0.125518
DGKA	0.125468
MFAP1	0.125426
LOC92270	0.125304
RGS9	0.12528
ICT1	0.12525
FAM111A	0.125218
OR7E37P	0.125207
DKFZP686L1814	0.125145
PGBD5	0.125145
SYNC1	0.124965
MRPL34	0.124915
LOC284262	0.124757
CLOCK	0.124734
LOC401131	0.124356
C14ORF64	0.124352
MGC4677 /// LOC54147	0.124251
C15ORF23	0.124238
CCDC25	0.124101
LOC146517	0.123944
FAM27A	0.123805
OSBPL5	0.123758
CFDP1	0.123716
OIT3	0.123695
SYNJ2BP	0.123672
C1ORF54	0.123612
FLOT1	0.12358
SNAPC5	0.123574
LGALS3BP	0.123541
KIAA0391	0.123487
IRX3	0.123454
PRMT6	0.123185
SPTBN1	0.12309
C9ORF80	0.123036
ACAT1	0.12287
LOC221710	0.122709
FAHD2A	0.122659
FLJ22662	0.122462
THAP1	0.122446
PRDX2	0.122299
ATF1	0.122143
SPBC24	0.122141
UQCRQ	0.12202
KLHL12	0.121908
DSCAML1	0.121905
ARHGEF3	0.121776
ARTS-1	0.12159
C14ORF142	0.121578
GAS2	0.121331
NFYB	0.121274
CHCHD3	0.121226
C13ORF3	0.121215
C10ORF38	0.121069
ISOC1	0.121024
TTC16	0.121015
HRK	0.12095
MRPL37	0.120861
SARS	0.120814
TRPC1	0.120812
UNC84A	0.12077
C9ORF119	0.120578
XPA	0.120566
PARP8	0.120535
C14ORF94	0.120507
ZNF33B	0.12034
FAM55C	0.120295
CCNC	0.120241
GRSF1	0.12019
TP73	0.120062
MPHOSPH1	0.119979
TRAC	0.119869
JAKMIP1	0.119865
SPRY2	0.119843
MYL6B	0.119488
RASSF8	0.119377
SQRDL	0.119304
CLPP	0.1193
NCK2	0.119223
ARL3	0.119152
SCP2	0.119148
SLC36A4	0.119094
BBS10	0.119089
C5ORF13	0.119076
ZNF544	0.118981
RIMS3	0.118969
PI4K2B	0.118952
BRD8	0.118933
SMA3 /// LOC643998	0.118844
LSM4	0.118832
VRK1	0.118739
MTHFD1	0.118726
FBXO45	0.118597
SNHG3	0.118547
PAM	0.118436
C9ORF24	0.118363
SELI	0.118359
SNRPD3	0.118275
GTPBP8	0.118211
SNRPA	0.118106
OIP5	0.118094
ZNF420	0.118037
MS4A1	0.118017
SUHW2	0.117955
DDX46	0.11795
CSPG2	0.117902
H2AFY2	0.117888
KIF21A	0.117752
SAP30L	0.11771
VIPR2	0.117558
SCOC	0.117542
MRPL14	0.117539
C16ORF59	0.117468
KIAA1430	0.117341
FRMD4B	0.11716
FLJ10292	0.117087
VLDLR	0.117052
MGC72104	0.116769
FLJ14803	0.116755
KIF21B	0.116507
SNTG2	0.116503
MRPL23	0.116474
SRY	0.116463
NCOA6IP	0.116408
MX2	0.116275
XRCC6BP1	0.116182
TRIM16 /// TRIM16L /	0.11611
MRPL48	0.116035
MTMR1	0.11602
STX5	0.115985
GMPS	0.115914
SHB /// C9ORF105	0.115808
THYN1	0.115684
TOPBP1	0.115625
MAP1A	0.115547
KIAA0286	0.115508
NARG1L	0.115495
PDCD6 /// LOC653378	0.115464
GK2	0.115435
FANCC	0.115434
PTK7	0.115409
TCOF1	0.115355
SAR1A	0.115298
FANCA	0.115112
C5ORF24	0.11507
STX1A	0.115013
GALM	0.114991
C12ORF29	0.114991
KLC2	0.114916
C19ORF54	0.114842
C16ORF80	0.114835
ZNF714	0.114827
SAV1	0.114764
RFC2	0.114587
DMWD	0.114491
GTPBP3	0.114309
PCDHB7	0.114302
PTPN14	0.114273
DYNLT3	0.114144
PRR3	0.114035
RGPD5 /// LOC653039	0.113909
BRUNOL5	0.113837
USP18	0.113749
ZNF545	0.113749
HES1	0.113705
KATNAL1	0.113574
HS6ST2	0.113556
PWCR1	0.113207
PKP1	0.113142
TMEM97	0.113121
PHF17	0.113041
NPAS2	0.113011
OPN1SW	0.11296
LOC642558	0.112845
MCFD2	0.112808
ANKRD37	0.112759
NUDT10	0.112732
SCD5	0.112699
HOXB2	0.112685
HIST1H4H	0.112653
HMGB2	0.112606
FLJ10241	0.112553
LOC400642	0.112525
NUP85	0.112515
WDR76	0.112495
FAM45A	0.112444
LRRC14	0.112409
FLJ21908	0.112401
GNRH1	0.112306
FLJ10038	0.112245
PRDX4	0.112193
TGDS	0.112048
C7ORF23	0.11199
FSD1L	0.111969
SQLE	0.111685
LOC643079	0.111678
C6ORF120	0.111575
SERPINA1	0.111529
RABL5	0.111527
C3ORF17	0.11148
LATS1	0.111254
LOC338799	0.111136
LRDD	0.110809
C8ORF55	0.110746
KCTD1	0.110709
PDCD2	0.110616
MDH1	0.110571
C4ORF32	0.110555
PGRMC1	0.110419
PSMC3IP	0.110365
CREB5	0.110299
FVT1	0.11024
FLJ32363	0.110211
COX11	0.110187
ZNF658	0.11016
PEX12	0.110088
RPL39L	0.110045
CXORF24	0.110008
SLC25A1	0.109931
NUP37	0.109911
LOC400713	0.10985
VANGL2	0.109657
HIGD2A	0.109624
MRPL50	0.109471
ATP6V0A4	0.109471
PANK3	0.108923
ZNF146	0.108917
SBF2	0.108762
PTTG3	0.108721
C20ORF172	0.108685
CAMLG	0.108622
FLJ10120	0.108544
FAM7A2	0.108443
CARF	0.108281
TMEM98	0.108183
MPHOSPH9	0.108168
FHIT	0.108093
GM632	0.108069
KIRREL	0.108028
TOP1MT	0.10801
DUT	0.107894
RORC	0.107883
P15RS	0.107849
RAB43	0.107823
VDAC1	0.107734
SSH2	0.10759
MGC13017	0.107517
BCL9	0.107507
CTDSPL	0.107451
FCMD	0.107424
HIVEP2	0.107257
RALY	0.107234
DNAH10	0.107221
EFTUD1	0.1072
NUDC	0.107147
ARL1	0.107135
FLJ37440	0.107095
CMTM1	0.107044
RYK	0.106976
SLC2A13	0.106814
GTF2E1	0.106725
GPR160	0.106668
C5AR1	0.106661
SNORA78	0.10657
C8ORF32	0.106559
INHBC	0.106355
LOC89944	0.106315
PRR7	0.106311
LOC155036	0.106141
IFT57	0.106136
SIKE	0.106133
SLC35A3	0.106102
ZMYND17	0.106062
USP54	0.106046
ARCN1	0.106031
ARRDC3	0.105992
MTX2	0.105875
RANBP1	0.105864
ZCD1	0.105864
WDR4	0.10581
FAM111B	0.105708
PSAT1	0.105612
AP4E1	0.105499
GABPA	0.105414
NUDT4	0.105293
C4ORF21	0.105273
PCDH21	0.105198
GSTM5	0.105185
SNX7	0.105175
SNX4	0.105156
C15ORF20	0.105142
ZNF268	0.105071
DDAH1	0.105048
MPHOSPH6	0.104986
ENTPD4	0.10492
LRRC37A /// FLJ10120	0.104899
FBXW7	0.104813
TRIM35	0.104657
SOX11	0.104644
CDCA4	0.104635
ZNF37A /// ZNF37B	0.104555
SLC25A26	0.104498
ANXA6	0.104486
ING3	0.104432
HMOX1	0.104423
ITIH3	0.104371
ZNF599	0.104354
ANKRD43	0.104326
NIF3L1	0.104291
FAM102B	0.104048
LOC440288	0.104025
ZNF432	0.103963
EED	0.103961
SMA3	0.103933
SMS	0.103906
SART3	0.103883
PCYT1B	0.103776
CCDC73	0.10376
ATIC	0.103726
MLF1IP	0.103723
DR1	0.10359
ENTPD6	0.10358
PITPNC1	0.103553
PSMA5	0.10325
GTF2A1	0.103212
EID3	0.10319
ZNF397	0.103148
HMG4L	0.103127
ANGEL2	0.103081
COMMD4	0.103069
EXOSC9	0.10305
HIST1H2AM	0.102976
C12ORF47	0.102848
HARS	0.102793
MTO1	0.10279
MRPL46	0.102782
PARD6A	0.102681
AZI2	0.102668
VMD2L3	0.102647
CCDC46	0.102602
FARP1	0.102553
FLJ21839	0.102241
C8ORF70	0.102221
ZNF227	0.102047
FLJ39660 /// LOC6420	0.101933
ZCCHC9	0.101925
CALML4	0.101878
LOC440928	0.101865
CD8B	0.101793
PLK2	0.101737
ZNF92	0.101736
NCAPH2	0.101663
CDK5RAP2	0.101593
CD247	0.101585
HSPA4	0.10158
QPRT	0.10157
HTATSF1	0.101537
TBC1D1	0.101426
LOC123688	0.101362
PGRMC2	0.101359
NUP93	0.101355
C14ORF167	0.101324
HIST1H2AG	0.101322
TRAPPC2L	0.101269
PPP2R1B	0.10124
SHQ1	0.101238
C1ORF151	0.10118
EIF2S2	0.101176
SETBP1	0.101171
GPR30	0.101129
ELAVL4	0.10109
FUBP3	0.101062
PSMB2	0.101059
EXOD1	0.101035
MKRN3	0.101024
ITGB3BP	0.100926
BTBD6	0.100911
CCDC117	0.100801
C5ORF28	0.100792
PPM1E	0.100764
KIAA1604	0.100741
MANEA	0.100725
FLJ14082	0.100686
TKTL1	0.100624
MT1E	0.100615
CTCF	0.100579
PRKCQ	0.100567
TMEM133	0.100506
PRKAB1	0.100405
CXXC4	0.100402
FLJ37453	0.100324
DNMT1	0.100274
SHMT2	0.100256
TXNDC9	0.100211
DAG1	0.100184
NDUFB10	0.100141
SMAP1	0.100127
PPIA /// LOC128192 /	0.100102
GNPNAT1	0.100051
CEP78	0.100047
PGM3	0.100018
ABHD11	0.0997776
ZC3H7A	0.0997322
DHX35	0.0997279
TCHP	0.0996918
HEATR2	0.0996523
C21ORF81	0.0995599
TMEM19	0.0995539
SNORA24	0.0995305
SUV39H1	0.0994755
UGCG	0.0994194
GUK1	0.0994102
ARHGAP26	0.099281
RHPN1	0.0992779
USP7	0.0992362
CSDA	0.0991141
CDC26 /// LOC641788	0.098911
ZNF347	0.0988715
GOLPH2	0.0987671
PPP1R8	0.0987205
MIER3	0.0987121
TMEM48	0.0986392
PB1	0.0985239
RWDD2	0.0984766
LOC158160	0.0984651
GPC3	0.098392
MFHAS1	0.098371
PHF19	0.0983069
DNMT2	0.098303
FLJ33996	0.0982223
SLC4A7	0.0982123
MAML1	0.0981791
ZNF180	0.0981141
CCDC100	0.0980733
TTC23	0.0980327
FLJ11171	0.0979824
CCT7	0.0979019
TP53AP1	0.0978929
FLJ20674	0.0978015
GP5	0.0976842
C10ORF86	0.0976224
IL7R	0.0974932
MLH1	0.0974813
NASP	0.0974534
C8ORF53	0.0974513
ZFP30	0.0974141
FUSIP1 /// LOC642558	0.0973721
EVL	0.0972411
ITGB1BP2	0.0972355
ZNF93	0.0972262
IL2	0.0971913
CCDC18	0.0971728
C10ORF58	0.0971684
LOC285548	0.0971342
RB1	0.0970507
BAG2	0.0970239
POLE	0.0969495
ECHDC2	0.0969226
AYP1P1	0.0968805
MGC61571	0.0968038
NKRF	0.0967439
PDF /// COG8	0.096743
LOC552889	0.0967229
WDR62	0.0966995
COX8A	0.0966174
TAF1B	0.0966092
AMH	0.0966031
KCNN2	0.096601
C12ORF32	0.0965506
ZNF530	0.096548
MAPK9	0.0965462
ZNF694	0.096546
MAGI3	0.0964004
CTDSP2	0.0963342
XRCC3	0.0963081
ZBTB24	0.0963038
HMGB3	0.096287
RFC1	0.096215
RP11-130N24.1	0.0960148
MRPS12	0.0960063
SMARCA4	0.0959966
PIP3-E	0.0959597
C9ORF74	0.0959257
CEP57	0.0959155
EXTL2	0.0958475
FLJ20160	0.0957205
PSMD7	0.0955681
KIAA1704	0.0955673
PPIL1	0.0955034
C12ORF23	0.0954502
COX4NB	0.0954351
CDC25C	0.0953224
HIPK2	0.0952981
MAZ	0.0952893
UCHL1	0.0952753
MRPS11	0.0952258
DYNC2H1	0.0951533
RBBP4	0.0950699
SCYL1BP1	0.0950508
MYBL1	0.0950405
TAF9B /// LOC653068	0.0950043
C20ORF6	0.0949299
C9ORF38	0.0949188
CCDC64	0.0949179
TCEAL8	0.094888
RNF20	0.0948756
BLM	0.094859
PAX6	0.094847
ADAMTS3	0.0948386
CXX1	0.0947835
LOC653394	0.0947698
CALM3	0.094696
STCH	0.0946789
ASTE1	0.0946337
UBE2V2	0.0946275
LOC400027	0.0946113
TRMT12	0.094484
A1BG	0.094479
CUL5	0.0943996
H2AFV	0.0943519
B4GALT1	0.0942989
NR6A1	0.0942845
PANK1	0.0942844
MRFAP1L1	0.0942408
ZNF508	0.0942372
ANP32E	0.0942073
ANKRD46	0.0941689
ABCC10	0.0940587
AHCY	0.0940141
C13ORF7	0.0939997
GOLT1B	0.0939153
SAMD1	0.0938883
C19ORF53	0.0938759
SMO	0.0937069
UBXD8	0.0935606
TPBG	0.0935131
ZNF539	0.0935088
ZNRD1	0.0934677
UST	0.0934635
CAND1	0.0934175
WASL	0.0933744
FAM116A	0.0933407
KBTBD8	0.0932841
C9ORF5	0.0932824
TRMT5 /// LOC653695	0.093232
LMNB2	0.0931336
LRRN1	0.0930256
ARHGEF9	0.0930038
CCDC44	0.0929854
GZMM	0.0929484
NEXN	0.092761
RFXDC2	0.092757
LOC642711	0.0927413
PRKAR1B	0.0927346
MAGEF1	0.092659
TDG	0.0926578
LOC253970	0.0926321
CROCC /// MGC12760 /	0.0926108
SRP9	0.0925582
ZNF444	0.0925158
LOC650845	0.092459
FBXO21	0.0924448
COL5A2	0.0923787
THBS1	0.0923581
NAP1L5	0.0923054
NLGN4Y	0.092291
ZFP161	0.0922144
LOC441046	0.0922115
SLC35A4	0.0921927
TMEM161B	0.0921907
MGC14327 /// LOC6533	0.0921399
LOC25845	0.0921297
RAD21	0.0920478
HSPC105	0.0920054
LOC653117	0.0919204
EEF1D	0.0918816
CCDC68	0.091761
SLC37A3	0.0917586
ZNF605	0.0917343
PDK3	0.0916489
ARMC1	0.0916357
SFXN2	0.0915758
C19ORF48	0.0915269
BAT4	0.0914992
STS	0.0914791
HPRT1	0.0914152
KIF3B	0.091353
MGC40499	0.0913094
FCGBP	0.0913039
LOC283951	0.0912626
SRPX	0.0912027
FAM45B /// FAM45A	0.0911571
BRD7	0.0911222
ASB1	0.0910419
TRPC3	0.0910414
FOLR3	0.0910395
MAGED1	0.0910296
VARSL	0.0909849
NBPF3	0.090972
FER	0.0909616
B3GALTL	0.090905
SNX26	0.0909034
INPP1	0.090899
LOC285812	0.090892
C6ORF64	0.09089
TMEM116	0.0907475
NDUFS3	0.0907282
BMPR2	0.0907057
H2AFZ	0.0907011
SLC41A3	0.0906507
ZNF329	0.0905957
RAD51C	0.09056
C1ORF135	0.090496
VBP1	0.0904651
ZNF22	0.0904629
LSM8	0.0904484
TRA16	0.0904334
FLJ46419 /// LOC6420	0.0903275
KIAA0507	0.0902313
PDP2	0.0902304
C16ORF69	0.0901955
BC37295_3	0.0901639
SCD	0.090126
PGM2L1	0.0901194
FLJ13769	0.0901053
PAIP2	0.0900506
ECAT8	0.0900443
CD14	0.0900185
CIB1	0.0900042
PDIK1L	0.0898942
SMC1A	0.0897686
PPP1R3E	0.0897482
MRPS34	0.0897145
AP1GBP1	0.0896852
FNDC3A	0.0896689
PRUNE	0.0896382
STAC	0.0896006
KIAA1274	0.0895481
ANKHD1 /// MASK-BP3	0.089525
GMCL1	0.0894354
SLC16A10	0.0894331
SLC35B4	0.0894227
RCHY1	0.0894057
FADD	0.089391
LOC171220	0.0893817
PMCH	0.0893749
OCIAD2	0.0893401
FUBP1	0.0892456
SLC25A15	0.0892166
C12ORF35	0.0891828
TRIM28	0.0890914
PPP1R16A	0.0890584
PPIAL4 /// LOC653505	0.0890182
LARP4	0.0889136
CX3CR1	0.088888
C3ORF37	0.0888871
MTCH1	0.0888859
VPS26B	0.0888784
GAS7	0.0888429
OTUD3	0.0888403
SLC23A1	0.0888218
RIBC2	0.0887234
FPR1	0.0887034
SUPT16H	0.0886886
FTSJ2	0.0886697
C1ORF148	0.0885691
TOMM34	0.0885574
SHFM1	0.0885238
LOC400657	0.0885211
UGDH	0.088479
C18ORF55	0.0884734
NDUFA2	0.0884584
LOC643201 /// LOC649	0.0884528
E2F5	0.0884163
CD2BP2	0.0883954
WARS2	0.0883844
C9ORF90	0.0883749
UTP14C	0.088355
ASB13	0.088339
KIAA1731	0.0882938
CELSR3	0.0882332
HINT2	0.0882295
ANKRD40	0.0881721
SAAL1	0.0881436
LAX1	0.0879818
FCN1	0.0879551
CTPS	0.0878613
TNFAIP8	0.0878367
PRKD3	0.0878162
FLJ21272	0.0878144
ACF	0.087735
SDHD	0.0876912
PLS1	0.087642
CYP2R1	0.0876065
PANK4	0.0875819
ESD	0.0875583
MRPL30	0.0875308
BRMS1L	0.0874622
THUMPD2	0.0874461
ABCC5	0.0874417
FBLIM1	0.0874285
RBM19	0.0874087
GSTO1	0.0874071
RIMS2	0.0873804
GNG2	0.0873609
TTC19	0.0873426
CENPB	0.0873098
MARS2	0.0871905
LYRM4	0.0871675
RAB28	0.0871641
NOTCH2NL	0.0871489
LOC643473	0.0870496
GPHN	0.087038
MIS12	0.0869016
ZNF542	0.0868743
C8ORF41	0.0868611
C14ORF24	0.0867939
WRN	0.0867845
POLD2	0.0867156
CGN	0.0866455
EFEMP1	0.0865643
SATB1	0.0865042
LOC202181	0.0864669
HNRPA3P1 /// HNRPA3	0.0864493
PCAF	0.0864479
C20ORF100	0.0863558
LOC653188 /// LOC653	0.0862917
NUDCD2	0.0862694
TRIM52	0.0861636
PTAR1	0.0861314
FAM82B	0.0860309
NR5A2	0.0860223
NDUFB6	0.0860068
LIN9	0.0859639
FAF1	0.0859227
LOC642236	0.0859104
FANCF	0.0859051
KIR3DL1	0.0858838
SLC25A40	0.0857887
LOXL1	0.0857458
MRPL2	0.085716
KLRC4	0.0856688
AMDHD1	0.0856376
ORF1	0.0855484
PAPD5	0.0853941
PHF2	0.0853428
PAQR3	0.085284
VPS33B	0.0852823
TRFP	0.0852818
RBM33	0.0852355
GPR19	0.0852339
NEK7	0.0852002
FLJ43934	0.0851977
CIB2	0.0851136
PLCH1	0.0850546
IFI16	0.0850344
[truncated: 16,772 more rows]

## Sheet: Supplement table_5
Supplementary table 5: Overview of genesets utilized for geneset enrichment analyses
Annotation of geneset	Description of geneset	Source	Genes
HSC_DOWN	Genes typically downregulated in hematopoietic stem cells	Fransecky et al., J Hematol Oncol. 2016; Novershtern et al., Cell. 2012	ALOX5	ALOX5AP	PRKCA	JUNB	SAP30L	CCL5	DOK2	UGCG	IGF2R	CX3CR1	PRKAG2	IL23A	VNN2	FAM69A	FLT3LG	SAMHD1	SIRPG	ITGB7	MYBL1	PRF1	CD226	CCR7	GRB2	PDAP1	PCSK7	IL10RA	MR1	GMIP	PARP8	MEGF9	FLJ21369	GNGT2	ZBTB7A	BCL11B	TRIB2	C11ORF24	RAB5A	BCL2L11	SMAD7	ATP11A	SLC16A6	CDK5R1	GRK6	PPARD	CD1D	GPR3	FAS
T_CELL_UP	Genes typically upregulated in mature T cells	Fransecky et al., J Hematol Oncol. 2016; Novershtern et al., Cell. 2012	AAK1	ABCC10	ANKZF1	APBA2	ATHL1	ATXN7	BNIP3	C9ORF95	CAMK2N1	CD2	CD28	CD3D	CD3E	CD3G	CD5	CD6	CD96	CDC14A	CDR2	CHD3	CPNE9	D4S234E	DGKA	DNAJB1	DOCK9	DPP4	DYRK2	ECHDC2	FAM102A	GATA3	GPRASP1	GVIN1	HABP4	HERC6	HIVEP2	ICOS	IL11RA	IL32	IL7R	INADL	ITK	KCNA3	KIAA1324	KIF5C	LAT	LCK	LDLRAP1
T_CELL_DOWN	Genes typically downregulated in mature T cells	Fransecky et al., J Hematol Oncol. 2016; Novershtern et al., Cell. 2012	ADAM28	ASAH1	ATP6V1A	BASP1	BCL11A	BCL2L2	BMP2K	BTK	C5ORF13	CAT	CBFA2T3	CDK2AP1	CHPT1	CKS2	CLIC4	CORO1C	CSDA	CSF2RB	CTBP2	CTNNA1	DAPK1	DUSP6	DYNLL1	EAF2	EGR1	EVI5	FCGR2A	FNBP1L	GNG5	GSTP1	H3F3A	H3F3B	HBA1	HBA2	HBB	HBG1	HHEX	HIST1H1C	HIST1H2AC	HIST1H2BC	HIST1H2BD	HIST1H2BE	HIST1H2BF	HIST1H2BG	HIST1H2BI	HIST1H2BK	HLA-DRA
HEMATOPOIESIS_STEM_CELL_AND_PROGENITOR	Hematopoietic stemm cell and progenitor genes	Ivanova et al., Science. 2002	FBXO21	BCL2	HSPA4	CDK9	PDCD4	TLE4	TMEM106C	SLC4A1AP	SPOCK2	CBFA2T2	YLPM1	MCCC1	SERPINF1	PGRMC1	SH2B1	CEBPZ	RBBP9	ARL3	FBXW11	CASP8	ARMCX2	HMOX2	SLC39A6	ELOVL6	KLF12	SLC7A6	PRKCE	PDCD6IP	BPHL	NPPC	DAG1	MTF2	DUSP12	HUWE1	MYCN	NIPSNAP1	GADD45B	TEK	PRDM5	NCAM2	HSPA1L	PTOV1	RAP2A	PTPRM	MBTD1	SMO	BTC
			RNASEH2A	POLD3	FEN1	POLA2	RNASEH1	RPA4	LIG1	MCM2	MCM3	MCM4	MCM5	MCM6	MCM7	PCNA	POLE3	POLA1	POLD1	POLD2	POLE	POLE2	PRIM1	POLE4	POLD4	RFC1	RFC2	RFC3	RFC4	RFC5	RPA1	RPA2	RPA3	SSBP1	RNASEH2B	RNASEH2C
			CDK2	CDK4	CDK6	CDK7	CDKN1A	CDKN1B	STAG1	CDKN1C	CDKN2A	CDKN2B	CDKN2C	CDKN2D	ANAPC10	MAD2L2	STAG2	PTTG2	GADD45G	DBF4	YWHAQ	CHEK1	CHEK2	CREBBP	GADD45A	E2F1	E2F2	E2F3	E2F4	E2F5	EP300	ABL1	ANAPC13	SFN	GSK3B	ANAPC2	ANAPC4	HDAC1	HDAC2	MAD2L1	SMAD2	SMAD3	SMAD4	MCM2	MCM3	MCM4	MCM5	MCM6	MCM7
[truncated: 135 more columns]

## Sheet: Supplement table_6
Supplementary table 6: Gene Set Enrichment Analysis for Gene Set "T CELL UP" representing genes upregulated in differentiated T cells
NAME	PROBE	GENE SYMBOL	GENE_TITLE	RANK IN GENE LIST	RANK METRIC SCORE	RUNNING ES	CORE ENRICHMENT
row_0	RORA	RORA	RAR-related orphan receptor A	226	0.179745	0.0111671	No
row_1	BNIP3	BNIP3	BCL2/adenovirus E1B 19kDa interacting protein 3	243	0.173047	0.0327073	No
row_2	SUPT3H	SUPT3H	suppressor of Ty 3 homolog (S. cerevisiae)	726	0.103058	0.0202468	No
row_3	TCRA	TCRA	T cell receptor alpha locus	774	0.0992483	0.0305764	No
row_4	CAMK2N1	CAMK2N1	calcium/calmodulin-dependent protein kinase II inhibitor 1	915	0.0890936	0.034614	No
row_5	IL32	IL32	interleukin 32	926	0.0885301	0.0455368	No
row_6	PRSS1	PRSS1	protease, serine, 1 (trypsin 1)	928	0.0884831	0.0569353	No
row_7	PCNX	PCNX	pecanex homolog (Drosophila)	1346	0.069091	0.0435576	No
row_8	TRY6	TRY6	-	1415	0.0665299	0.0485286	No
row_9	IL11RA	IL11RA	interleukin 11 receptor, alpha	2021	0.050751	0.0227147	No
row_10	CDC14A	CDC14A	CDC14 cell division cycle 14 homolog A (S. cerevisiae)	2665	0.0393324	-0.00661096	No
row_11	RARRES3	RARRES3	retinoic acid receptor responder (tazarotene induced) 3	3006	0.0347661	-0.0203097	No
row_12	TMEM30B	TMEM30B	transmembrane protein 30B	3402	0.029979	-0.0375719	No
row_13	PLEKHG5	PLEKHG5	pleckstrin homology domain containing, family G (with RhoGef domain) member 5	3543	0.0285192	-0.0413742	No
row_14	CPNE9	CPNE9	copine family member IX	3971	0.024384	-0.0610733	No
row_15	HERC6	HERC6	hect domain and RLD 6	4344	0.0213652	-0.0782192	No
row_16	HABP4	HABP4	hyaluronan binding protein 4	4501	0.0202207	-0.083952	No
row_17	FAM102A	FAM102A	family with sequence similarity 102, member A	4523	0.0201224	-0.0824716	No
row_18	LDLRAP1	LDLRAP1	low density lipoprotein receptor adaptor protein 1	5507	0.0140373	-0.13327	No
row_19	NOSIP	NOSIP	nitric oxide synthase interacting protein	5542	0.0138389	-0.133298	No
row_20	TRAV20	TRAV20	T cell receptor alpha variable 20	6446	0.00907387	-0.180457	No
row_21	KIF5C	KIF5C	kinesin family member 5C	6936	0.00709194	-0.205712	No
row_22	TRAF3IP3	TRAF3IP3	TRAF3 interacting protein 3	7569	0.0044524	-0.238964	No
row_23	ANKZF1	ANKZF1	ankyrin repeat and zinc finger domain containing 1	8628	4.08839e+11	-0.29554	No
row_24	PASK	PASK	PAS domain containing serine/threonine kinase	9953	-0.00430625	-0.365849	No
row_25	APBA2	APBA2	amyloid beta (A4) precursor protein-binding, family A, member 2 (X11-like)	10261	-0.00534318	-0.381589	No
row_26	PRKCH	PRKCH	protein kinase C, eta	10297	-0.00544332	-0.382758	No
row_27	DYRK2	DYRK2	dual-specificity tyrosine-(Y)-phosphorylation regulated kinase 2	10857	-0.0074303	-0.411717	No
row_28	VAMP1	VAMP1	vesicle-associated membrane protein 1 (synaptobrevin 1)	11279	-0.00897309	-0.433089	No
row_29	INADL	INADL	InaD-like (Drosophila)	11382	-0.00932972	-0.437341	No
row_30	CD96	CD96	CD96 molecule	11520	-0.00984425	-0.4434	No
row_31	ATXN7	ATXN7	ataxin 7	11556	-0.00996613	-0.443984	No
row_32	KIAA1324	KIAA1324	KIAA1324	12174	-0.0123926	-0.475404	No
row_33	CHD3	CHD3	chromodomain helicase DNA binding protein 3	12260	-0.0127348	-0.478306	No
row_34	PDE3B	PDE3B	phosphodiesterase 3B, cGMP-inhibited	12286	-0.0128297	-0.477983	No
row_35	TNFRSF25	TNFRSF25	tumor necrosis factor receptor superfamily, member 25	12764	-0.0145364	-0.501633	No
row_36	MAN1C1	MAN1C1	mannosidase, alpha, class 1C, member 1	14116	-0.0209473	-0.571234	No
row_37	MT1F	MT1F	metallothionein 1F (functional)	14352	-0.0223417	-0.58092	No
row_38	DNAJB1	DNAJB1	DnaJ (Hsp40) homolog, subfamily B, member 1	14558	-0.0236152	-0.588837	No
row_39	ATHL1	ATHL1	ATH1, acid trehalase-like 1 (yeast)	15066	-0.0269143	-0.61249	No
row_40	TRDV2	TRDV2	T cell receptor delta variable 2	15410	-0.0296505	-0.627012	No
row_41	GVIN1	GVIN1	GTPase, very large interferon inducible 1	16195	-0.0386772	-0.663969	No
row_42	LIMK2	LIMK2	LIM domain kinase 2	16236	-0.0393292	-0.66102	No
row_43	STAT4	STAT4	signal transducer and activator of transcription 4	16372	-0.0413804	-0.66289	No
row_44	NELL2	NELL2	NEL-like 2 (chicken)	16596	-0.0454207	-0.668947	No
row_45	NR3C2	NR3C2	nuclear receptor subfamily 3, group C, member 2	16734	-0.0483028	-0.670029	No
row_46	ABCC10	ABCC10	ATP-binding cassette, sub-family C (CFTR/MRP), member 10	16995	-0.0542856	-0.676919	Yes
row_47	ECHDC2	ECHDC2	enoyl Coenzyme A hydratase domain containing 2	17068	-0.0559389	-0.673533	Yes
row_48	IL7R	IL7R	interleukin 7 receptor	17084	-0.0562683	-0.667053	Yes
row_49	PRKCQ	PRKCQ	protein kinase C, theta	17140	-0.058043	-0.662485	Yes
row_50	PITPNC1	PITPNC1	phosphatidylinositol transfer protein, cytoplasmic 1	17203	-0.0597664	-0.658068	Yes
row_51	HIVEP2	HIVEP2	human immunodeficiency virus type I enhancer binding protein 2	17273	-0.0619049	-0.653749	Yes
row_52	TRAC	TRAC	T cell receptor alpha constant	17500	-0.0714752	-0.656595	Yes
row_53	DGKA	DGKA	diacylglycerol kinase, alpha 80kDa	17518	-0.07242	-0.648132	Yes
row_54	SMYD2	SMYD2	SET and MYND domain containing 2	17542	-0.0734217	-0.63986	Yes
row_55	SPOCK2	SPOCK2	sparc/osteonectin, cwcv and kazal-like domains proteoglycan (testican) 2	17688	-0.0799655	-0.637272	Yes
row_56	SFI1	SFI1	Sfi1 homolog, spindle assembly associated (yeast)	17714	-0.0814649	-0.628066	Yes
row_57	CD5	CD5	CD5 molecule	17731	-0.0820553	-0.618303	Yes
row_58	ZBTB25	ZBTB25	zinc finger and BTB domain containing 25	17828	-0.0879716	-0.612055	Yes
row_59	CD6	CD6	CD6 molecule	17949	-0.0957031	-0.606092	Yes
row_60	GATA3	GATA3	GATA binding protein 3	17968	-0.0970173	-0.594499	Yes
row_61	DOCK9	DOCK9	dedicator of cytokinesis 9	17976	-0.0979787	-0.582192	Yes
row_62	SKAP1	SKAP1	src kinase associated phosphoprotein 1	17981	-0.0986271	-0.569642	Yes
row_63	CD3D	CD3D	CD3d molecule, delta (CD3-TCR complex)	17984	-0.0987222	-0.556971	Yes
row_64	SPTAN1	SPTAN1	spectrin, alpha, non-erythrocytic 1 (alpha-fodrin)	17995	-0.0993704	-0.544646	Yes
row_65	ZAP70	ZAP70	zeta-chain (TCR) associated protein kinase 70kDa	18034	-0.103403	-0.533297	Yes
row_66	CDR2	CDR2	cerebellar degeneration-related protein 2, 62kDa	18060	-0.105784	-0.520944	Yes
row_67	CD3E	CD3E	CD3e molecule, epsilon (CD3-TCR complex)	18173	-0.117445	-0.511738	Yes
row_68	TCF7	TCF7	transcription factor 7 (T-cell specific, HMG-box)	18209	-0.122327	-0.497779	Yes
row_69	D4S234E	D4S234E	-	18246	-0.127449	-0.483211	Yes
row_70	MGAT4A	MGAT4A	mannosyl (alpha-1,3-)-glycoprotein beta-1,4-N-acetylglucosaminyltransferase, isozyme A	18272	-0.130329	-0.467681	Yes
row_71	TRAT1	TRAT1	T cell receptor associated transmembrane adaptor 1	18317	-0.135473	-0.452502	Yes
row_72	C9ORF95	C9ORF95	chromosome 9 open reading frame 95	18326	-0.136718	-0.435236	Yes
row_73	DPP4	DPP4	dipeptidyl-peptidase 4 (CD26, adenosine deaminase complexing protein 2)	18397	-0.149168	-0.419676	Yes
row_74	ICOS	ICOS	inducible T-cell co-stimulator	18519	-0.178177	-0.403092	Yes
row_75	CD3G	CD3G	CD3g molecule, gamma (CD3-TCR complex)	18584	-0.200774	-0.380532	Yes
row_76	KCNA3	KCNA3	potassium voltage-gated channel, shaker-related subfamily, member 3	18598	-0.203679	-0.354867	Yes
row_77	NMT2	NMT2	N-myristoyltransferase 2	18613	-0.213452	-0.32799	Yes
row_78	LCK	LCK	lymphocyte-specific protein tyrosine kinase	18633	-0.226552	-0.299685	Yes
row_79	LAT	LAT	linker for activation of T cells	18639	-0.228969	-0.270319	Yes
row_80	ITK	ITK	IL2-inducible T-cell kinase	18661	-0.240721	-0.240287	Yes
row_81	NAP1L2	NAP1L2	nucleosome assembly protein 1-like 2	18672	-0.254172	-0.207926	Yes
row_82	GPRASP1	GPRASP1	G protein-coupled receptor associated sorting protein 1	18683	-0.264562	-0.17422	Yes
row_83	CD2	CD2	CD2 molecule	18701	-0.284328	-0.138331	Yes
row_84	SYNE2	SYNE2	spectrin repeat containing, nuclear envelope 2	18705	-0.28821	-0.10119	Yes
row_85	CD28	CD28	CD28 molecule	18727	-0.329721	-0.0596393	Yes
row_86	MAL	MAL	mal, T-cell differentiation protein	18757	-0.477756	642.395	Yes

## Sheet: Supplement table_7
Supplementary table 7: Gene Set Enrichment Analysis for Gene Set "IVANOVA_HEMATOPOESIS_STEMM_CELL_AND_PROGENITOR" representing genes upregulated in stem and progenitor cells
NAME	PROBE	GENE SYMBOL	GENE_TITLE	RANK IN GENE LIST	RANK METRIC SCORE	RUNNING ES	CORE ENRICHMENT
row_0	CCND2	CCND2	cyclin D2	6	0.490917	0.049676	Yes
row_1	GJA1	GJA1	gap junction protein, alpha 1, 43kDa (connexin 43)	13	0.442795	0.0944509	Yes
row_2	FLT3	FLT3	fms-related tyrosine kinase 3	26	0.375375	0.132036	Yes
row_3	RUNX2	RUNX2	runt-related transcription factor 2	32	0.360618	0.168496	Yes
row_4	KIT	KIT	v-kit Hardy-Zuckerman 4 feline sarcoma viral oncogene homolog	78	0.277873	0.194375	Yes
row_5	MYCN	MYCN	v-myc myelocytomatosis viral related oncogene, neuroblastoma derived (avian)	100	0.255561	0.219274	Yes
row_6	GATA2	GATA2	GATA binding protein 2	168	0.202359	0.236279	Yes
row_7	CECR5	CECR5	cat eye syndrome chromosome region, candidate 5	209	0.186178	0.253089	Yes
row_8	TES	TES	testis derived transcript (3 LIM domains)	254	0.169501	0.267985	Yes
row_9	ITGA6	ITGA6	integrin, alpha 6	255	0.169113	0.285209	Yes
row_10	MEIS1	MEIS1	Meis1, myeloid ecotropic viral integration site 1 homolog (mouse)	267	0.166222	0.301547	Yes
row_11	DLL1	DLL1	delta-like 1 (Drosophila)	343	0.150946	0.312885	Yes
row_12	ITPR1	ITPR1	inositol 1,4,5-triphosphate receptor, type 1	372	0.144843	0.326131	Yes
row_13	RASSF2	RASSF2	Ras association (RalGDS/AF-6) domain family 2	412	0.138888	0.338178	Yes
row_14	BCL2	BCL2	B-cell CLL/lymphoma 2	419	0.138302	0.351941	Yes
row_15	TPK1	TPK1	thiamin pyrophosphokinase 1	476	0.128472	0.362013	Yes
row_16	NT5C3L	NT5C3L	5'-nucleotidase, cytosolic III-like	507	0.12422	0.373051	Yes
row_17	TNFAIP8L1	TNFAIP8L1	tumor necrosis factor, alpha-induced protein 8-like 1	593	0.114549	0.380144	Yes
row_18	EDIL3	EDIL3	EGF-like repeats and discoidin I-like domains 3	692	0.106583	0.385728	Yes
row_19	PRR5	PRR5	proline rich 5 (renal)	724	0.103192	0.39457	Yes
row_20	LTBR	LTBR	lymphotoxin beta receptor (TNFR superfamily, member 3)	756	0.101409	0.40323	Yes
row_21	ACE	ACE	angiotensin I converting enzyme (peptidyl-dipeptidase A) 1	777	0.0990104	0.412238	Yes
row_22	MIDN	MIDN	midnolin	779	0.0989189	0.422259	Yes
row_23	CD93	CD93	CD93 molecule	808	0.0969075	0.430623	Yes
row_24	PER2	PER2	period homolog 2 (Drosophila)	849	0.0932045	0.437963	Yes
row_25	EFNA1	EFNA1	ephrin-A1	879	0.0911962	0.445691	Yes
row_26	SLC12A7	SLC12A7	solute carrier family 12 (potassium/chloride transporters), member 7	909	0.0894976	0.453246	Yes
row_27	CBFA2T3	CBFA2T3	core-binding factor, runt domain, alpha subunit 2; translocated to, 3	997	0.0846498	0.457187	Yes
row_28	FLNB	FLNB	filamin B, beta (actin binding protein 278)	1086	0.0799462	0.460595	Yes
row_29	CALR	CALR	calreticulin	1157	0.0766572	0.464637	Yes
row_30	RAG1AP1	RAG1AP1	recombination activating gene 1 activating protein 1	1309	0.0703729	0.463681	Yes
row_31	MTMR10	MTMR10	myotubularin related protein 10	1335	0.0693738	0.469401	Yes
row_32	HOXA6	HOXA6	homeobox A6	1479	0.064765	0.468304	No
row_33	KRT18	KRT18	keratin 18	1841	0.054984	0.454483	No
row_34	TLE4	TLE4	transducin-like enhancer of split 4 (E(sp1) homolog, Drosophila)	2099	0.0493825	0.445687	No
row_35	SPG20	SPG20	spastic paraplegia 20, spartin (Troyer syndrome)	2127	0.0487609	0.4492	No
row_36	CREM	CREM	cAMP responsive element modulator	2140	0.0484601	0.45349	No
row_37	HOXA4	HOXA4	homeobox A4	2159	0.0481213	0.457423	No
row_38	FGF18	FGF18	fibroblast growth factor 18	2356	0.0446006	0.451421	No
row_39	PRKCE	PRKCE	protein kinase C, epsilon	2420	0.043614	0.452474	No
row_40	GSTK1	GSTK1	glutathione S-transferase kappa 1	2517	0.0418269	0.451569	No
row_41	HMOX2	HMOX2	heme oxygenase (decycling) 2	2533	0.0414692	0.454986	No
row_42	CTBP2	CTBP2	C-terminal binding protein 2	2572	0.0408212	0.457099	No
row_43	POU2F2	POU2F2	POU domain, class 2, transcription factor 2	2634	0.0398	0.457871	No
row_44	SLC5A6	SLC5A6	solute carrier family 5 (sodium-dependent vitamin transporter), member 6	2686	0.0388191	0.459081	No
row_45	RBBP9	RBBP9	retinoblastoma binding protein 9	2736	0.0380344	0.460318	No
row_46	LIMD2	LIMD2	LIM domain containing 2	2791	0.0373238	0.461214	No
row_47	MPL	MPL	myeloproliferative leukemia virus oncogene	2793	0.0373163	0.464961	No
row_48	RBPMS	RBPMS	RNA binding protein with multiple splicing	2917	0.0359094	0.462001	No
row_49	KDELR1	KDELR1	KDEL (Lys-Asp-Glu-Leu) endoplasmic reticulum protein retention receptor 1	3157	0.0329612	0.452501	No
row_50	TERF2	TERF2	telomeric repeat binding factor 2	3235	0.0319604	0.451613	No
row_51	GADD45B	GADD45B	growth arrest and DNA-damage-inducible, beta	3267	0.0315994	0.453164	No
row_52	FOXB1	FOXB1	forkhead box B1	3785	0.026002	0.427998	No
row_53	BPHL	BPHL	biphenyl hydrolase-like (serine hydrolase; breast epithelial mucin-associated antigen)	3846	0.0254	0.427357	No
row_54	DUSP12	DUSP12	dual specificity phosphatase 12	3876	0.0252107	0.428365	No
row_55	IVNS1ABP	IVNS1ABP	influenza virus NS1A binding protein	3992	0.0242231	0.424645	No
row_56	AVPI1	AVPI1	arginine vasopressin-induced 1	3994	0.0242148	0.427058	No
row_57	NPL	NPL	N-acetylneuraminate pyruvate lyase (dihydrodipicolinate synthase)	4008	0.0240719	0.42881	No
row_58	FUT8	FUT8	fucosyltransferase 8 (alpha (1,6) fucosyltransferase)	4067	0.0236284	0.428096	No
row_59	MUC1	MUC1	mucin 1, cell surface associated	4231	0.0222261	0.421591	No
row_60	TPM3	TPM3	tropomyosin 3	4309	0.0215766	0.419646	No
row_61	PDCD4	PDCD4	programmed cell death 4 (neoplastic transformation inhibitor)	4348	0.0213279	0.419774	No
row_62	HIC1	HIC1	hypermethylated in cancer 1	4401	0.0209483	0.41911	No
row_63	PDCD6IP	PDCD6IP	programmed cell death 6 interacting protein	4528	0.0200969	0.414378	No
row_64	TMEM66	TMEM66	transmembrane protein 66	4542	0.0199842	0.415714	No
row_65	HS1BP3	HS1BP3	HCLS1 binding protein 3	4768	0.0183921	0.405483	No
row_66	DNAJB9	DNAJB9	DnaJ (Hsp40) homolog, subfamily B, member 9	5121	0.0161817	0.388194	No
row_67	MBTD1	MBTD1	mbt domain containing 1	5161	0.0159846	0.387724	No
row_68	CCDC94	CCDC94	coiled-coil domain containing 94	5261	0.0153702	0.383963	No
row_69	FRAP1	FRAP1	FK506 binding protein 12-rapamycin associated protein 1	5282	0.0152438	0.38444	No
row_70	INSR	INSR	insulin receptor	5373	0.0148453	0.38111	No
row_71	SLC39A6	SLC39A6	solute carrier family 39 (zinc transporter), member 6	5460	0.0142641	0.377936	No
row_72	PEMT	PEMT	phosphatidylethanolamine N-methyltransferase	5462	0.0142505	0.379333	No
row_73	TSKS	TSKS	-	5641	0.0133376	0.371116	No
row_74	SH2B1	SH2B1	SH2B adaptor protein 1	5740	0.0127951	0.367147	No
row_75	NAV1	NAV1	neuron navigator 1	5808	0.0124361	0.364809	No
row_76	CEBPZ	CEBPZ	CCAAT/enhancer binding protein zeta	5948	0.011654	0.358518	No
row_77	IRAK1	IRAK1	interleukin-1 receptor-associated kinase 1	5973	0.0115063	0.358398	No
row_78	PTOV1	PTOV1	prostate tumor overexpressed gene 1	6127	0.0106535	0.351252	No
row_79	SMARCC1	SMARCC1	SWI/SNF related, matrix associated, actin dependent regulator of chromatin, subfamily c, member 1	6311	0.00971311	0.342397	No
row_80	PRDM5	PRDM5	PR domain containing 5	6934	0.00709616	0.309657	No
row_81	PLEKHA5	PLEKHA5	pleckstrin homology domain containing, family A member 5	7501	0.00469522	0.279685	No
row_82	USP2	USP2	ubiquitin specific peptidase 2	7582	0.00437013	0.275827	No
row_83	GBP3	GBP3	guanylate binding protein 3	7645	0.00415753	0.272915	No
row_84	HUWE1	HUWE1	HECT, UBA and WWE domain containing 1	7651	0.00414748	0.273068	No
row_85	PPIC	PPIC	peptidylprolyl isomerase C (cyclophilin C)	7719	0.00395934	0.269867	No
row_86	MAPK6	MAPK6	mitogen-activated protein kinase 6	7983	0.00288693	0.256012	No
row_87	GPX5	GPX5	glutathione peroxidase 5 (epididymal androgen-related protein)	8126	0.00240057	0.248617	No
row_88	RAP2A	RAP2A	RAP2A, member of RAS oncogene family	8160	0.00225961	0.247072	No
row_89	APOA5	APOA5	apolipoprotein A-V	8228	0.00200133	0.243671	No
row_90	MXD4	MXD4	MAX dimerization protein 4	8495	9.02946e+11	0.229453	No
row_91	GEMIN5	GEMIN5	gem (nuclear organelle) associated protein 5	8574	5.94738e+11	0.225317	No
row_92	SMYD5	SMYD5	SMYD family member 5	8583	5.50388e+11	0.224943	No
row_93	MGAT3	MGAT3	mannosyl (beta-1,4-)-glycoprotein beta-1,4-N-acetylglucosaminyltransferase	8708	9.18737e+10	0.218281	No
row_94	RS1	RS1	retinoschisis (X-linked, juvenile) 1	8740	-1.00761e+11	0.216614	No
row_95	IL12RB1	IL12RB1	interleukin 12 receptor, beta 1	9000	-0.00102912	0.202786	No
row_96	PTGDS	PTGDS	prostaglandin D2 synthase 21kDa (brain)	9050	-0.00118747	0.20027	No
row_97	LGI4	LGI4	leucine-rich repeat LGI family, member 4	9065	-0.00125652	0.199645	No
row_98	ZCCHC3	ZCCHC3	zinc finger, CCHC domain containing 3	9068	-0.0012737	0.199667	No
row_99	TACR2	TACR2	tachykinin receptor 2	9107	-0.00140009	0.197766	No
row_100	TEK	TEK	TEK tyrosine kinase, endothelial (venous malformations, multiple cutaneous and mucosal)	9176	-0.00162653	0.194273	No
row_101	PLSCR2	PLSCR2	phospholipid scramblase 2	9228	-0.00180185	0.191713	No
row_102	SLC7A6	SLC7A6	solute carrier family 7 (cationic amino acid transporter, y+ system), member 6	9381	-0.00240684	0.183781	No
row_103	TMSB10	TMSB10	thymosin, beta 10	9393	-0.00245121	0.183438	No
row_104	CAMK2A	CAMK2A	calcium/calmodulin-dependent protein kinase (CaM kinase) II alpha	9472	-0.00273411	0.179521	No
row_105	PRSS12	PRSS12	protease, serine, 12 (neurotrypsin, motopsin)	9632	-0.00319529	0.171292	No
row_106	PTPRCAP	PTPRCAP	protein tyrosine phosphatase, receptor type, C-associated protein	9894	-0.00414451	0.157673	No
row_107	IPO4	IPO4	importin 4	9983	-0.0044118	0.153388	No
row_108	YLPM1	YLPM1	YLP motif containing 1	10176	-0.00506026	0.143574	No
row_109	ABL1	ABL1	v-abl Abelson murine leukemia viral oncogene homolog 1	10259	-0.00534173	0.139707	No
row_110	SLC4A1AP	SLC4A1AP	solute carrier family 4 (anion exchanger), member 1, adaptor protein	10290	-0.0054161	0.138644	No
row_111	PRKCH	PRKCH	protein kinase C, eta	10297	-0.00544332	0.138876	No
row_112	RNF138	RNF138	ring finger protein 138	10316	-0.00552484	0.13847	No
row_113	NUFIP1	NUFIP1	nuclear fragile X mental retardation protein interacting protein 1	10328	-0.00555404	0.138444	No
row_114	ANXA10	ANXA10	annexin A10	10351	-0.00564971	0.137836	No
row_115	NCAM2	NCAM2	neural cell adhesion molecule 2	10609	-0.00657781	0.12468	No
row_116	GSTM1	GSTM1	glutathione S-transferase M1	10612	-0.0065892	0.125243	No
row_117	FBXW11	FBXW11	F-box and WD-40 domain protein 11	10684	-0.00685979	0.122122	No
row_118	HES2	HES2	hairy and enhancer of split 2 (Drosophila)	10930	-0.00769078	0.109725	No
row_119	IGF2BP1	IGF2BP1	insulin-like growth factor 2 mRNA binding protein 1	11095	-0.00831434	0.101749	No
row_120	ITGB4	ITGB4	integrin, beta 4	11109	-0.00835719	0.101901	No
row_121	CBFA2T2	CBFA2T2	core-binding factor, runt domain, alpha subunit 2; translocated to, 2	11406	-0.00939983	0.0869339	No
row_122	ACADL	ACADL	acyl-Coenzyme A dehydrogenase, long chain	11468	-0.00965188	0.0846353	No
row_123	NIPSNAP1	NIPSNAP1	nipsnap homolog 1 (C. elegans)	11580	-0.010079	0.0796902	No
row_124	CDK9	CDK9	cyclin-dependent kinase 9 (CDC2-related kinase)	11617	-0.0102586	0.0787983	No
row_125	MYH2	MYH2	myosin, heavy chain 2, skeletal muscle, adult	11836	-0.0110866	0.0681994	No
row_126	NTRK3	NTRK3	neurotrophic tyrosine kinase, receptor, type 3	12085	-0.0120098	0.0560806	No
row_127	SLC1A1	SLC1A1	solute carrier family 1 (neuronal/epithelial high affinity glutamate transporter, system Xag), member 1	12320	-0.0129365	0.0448094	No
row_128	PHC1	PHC1	polyhomeotic homolog 1 (Drosophila)	12448	-0.0134057	0.0393424	No
row_129	KCNC1	KCNC1	potassium voltage-gated channel, Shaw-related subfamily, member 1	12549	-0.0137188	0.0353598	No
row_130	GPR56	GPR56	G protein-coupled receptor 56	12842	-0.0148574	0.021164	No
row_131	GRLF1	GRLF1	glucocorticoid receptor DNA binding factor 1	13153	-0.0162393	0.00614046	No
row_132	BTC	BTC	betacellulin	13211	-0.0164991	0.00475436	No
row_133	ADRB3	ADRB3	adrenergic, beta-3-, receptor	13376	-0.0172592	-0.00231072	No
row_134	ELOVL6	ELOVL6	ELOVL family member 6, elongation of long chain fatty acids (FEN1/Elo2, SUR4/Elo3-like, yeast)	13584	-0.0183117	-0.0115819	No
row_135	SLC4A8	SLC4A8	solute carrier family 4, sodium bicarbonate cotransporter, member 8	13667	-0.0187177	-0.014087	No
row_136	RPUSD4	RPUSD4	RNA pseudouridylate synthase domain containing 4	13988	-0.0203137	-0.0292335	No
row_137	PAFAH2	PAFAH2	platelet-activating factor acetylhydrolase 2, 40kDa	14088	-0.0207943	-0.0324417	No
row_138	TMEM176B	TMEM176B	transmembrane protein 176B	14159	-0.0211987	-0.0340485	No
row_139	PCDH7	PCDH7	BH-protocadherin (brain-heart)	14209	-0.0214299	-0.034502	No
row_140	SFRS16	SFRS16	splicing factor, arginine/serine-rich 16	14290	-0.0219245	-0.0365729	No
row_141	MCCC1	MCCC1	methylcrotonoyl-Coenzyme A carboxylase 1 (alpha)	14337	-0.0222079	-0.0367858	No
row_142	MYBBP1A	MYBBP1A	MYB binding protein (P160) 1a	14543	-0.0235434	-0.0454166	No
row_143	KLF4	KLF4	Kruppel-like factor 4 (gut)	14682	-0.0244744	-0.0503481	No
row_144	WNT6	WNT6	wingless-type MMTV integration site family, member 6	14883	-0.0257026	-0.05849	No
row_145	PGM2	PGM2	phosphoglucomutase 2	15115	-0.0272408	-0.0681429	No
row_146	WNT11	WNT11	wingless-type MMTV integration site family, member 11	15146	-0.027575	-0.0669484	No
row_147	CHCHD6	CHCHD6	coiled-coil-helix-coiled-coil-helix domain containing 6	15189	-0.0279324	-0.0663631	No
row_148	HSPA1L	HSPA1L	heat shock 70kDa protein 1-like	15399	-0.0295543	-0.0745969	No
row_149	EN2	EN2	engrailed homolog 2	15478	-0.0302213	-0.0757151	No
row_150	KRT10	KRT10	keratin 10 (epidermolytic hyperkeratosis; keratosis palmaris et plantaris)	15493	-0.0303427	-0.073378	No
row_151	KIFAP3	KIFAP3	kinesin-associated protein 3	15497	-0.0304201	-0.0704411	No
row_152	RET	RET	ret proto-oncogene (multiple endocrine neoplasia and medullary thyroid carcinoma 1, Hirschsprung disease)	15695	-0.0324576	-0.0777337	No
row_153	PTPRM	PTPRM	protein tyrosine phosphatase, receptor type, M	15891	-0.0345217	-0.0847083	No
row_154	GMPPB	GMPPB	GDP-mannose pyrophosphorylase B	16102	-0.0373654	-0.0922004	No
row_155	MTF2	MTF2	metal response element binding transcription factor 2	16120	-0.0376532	-0.08928	No
row_156	RCN2	RCN2	reticulocalbin 2, EF-hand calcium binding domain	16241	-0.0394081	-0.0917222	No
row_157	PDRG1	PDRG1	p53 and DNA damage regulated 1	16257	-0.0397025	-0.0884855	No
row_158	VEGFB	VEGFB	vascular endothelial growth factor B	16278	-0.0400513	-0.0854824	No
row_159	IMMT	IMMT	inner membrane protein, mitochondrial (mitofilin)	16323	-0.0407427	-0.0836999	No
row_160	BAZ1B	BAZ1B	bromodomain adjacent to zinc finger domain, 1B	16560	-0.0447373	-0.0918399	No
row_161	HINT2	HINT2	histidine triad nucleotide binding protein 2	16842	-0.0509206	-0.101771	No
row_162	FBXO21	FBXO21	F-box protein 21	16963	-0.053354	-0.102793	No
row_163	SMO	SMO	smoothened homolog (Drosophila)	16989	-0.0540825	-0.0986296	No
row_164	DAG1	DAG1	dystroglycan 1 (dystrophin-associated glycoprotein 1)	17132	-0.0578217	-0.10038	No
row_165	HSPA4	HSPA4	heat shock 70kDa protein 4	17172	-0.0586276	-0.096507	No
row_166	PGRMC1	PGRMC1	progesterone receptor membrane component 1	17317	-0.0637306	-0.0977631	No
row_167	ARL3	ARL3	ADP-ribosylation factor-like 3	17445	-0.0687728	-0.0975911	No
row_168	CASP8	CASP8	caspase 8, apoptosis-related cysteine peptidase	17599	-0.0762318	-0.0980582	No
row_169	SERPINF1	SERPINF1	serpin peptidase inhibitor, clade F (alpha-2 antiplasmin, pigment epithelium derived factor), member 1	17627	-0.0771911	-0.091649	No
row_170	SPOCK2	SPOCK2	sparc/osteonectin, cwcv and kazal-like domains proteoglycan (testican) 2	17688	-0.0799655	-0.0867326	No
row_171	NPPC	NPPC	natriuretic peptide precursor C	17756	-0.083892	-0.0817928	No
row_172	STXBP1	STXBP1	syntaxin binding protein 1	17821	-0.087705	-0.0763033	No
row_173	KLF12	KLF12	Kruppel-like factor 12	17876	-0.0911168	-0.0699284	No
row_174	TMEM106C	TMEM106C	transmembrane protein 106C	17965	-0.0967494	-0.0648089	No
row_175	SMAD1	SMAD1	SMAD, mothers against DPP homolog 1 (Drosophila)	18017	-0.101555	-0.0572094	No
row_176	HMGA2	HMGA2	high mobility group AT-hook 2	18087	-0.108579	-0.0498629	No
row_177	ADA	ADA	adenosine deaminase	18097	-0.109472	-0.0391977	No
row_178	GSTM3	GSTM3	glutathione S-transferase M3 (brain)	18327	-0.137201	-0.0375438	No
row_179	NDN	NDN	necdin homolog (mouse)	18383	-0.14701	-0.0255301	No
row_180	ARMCX2	ARMCX2	armadillo repeat containing, X-linked 2	18411	-0.152389	-0.0114621	No
row_181	NSBP1	NSBP1	nucleosomal binding protein 1	18714	-0.30112	0.00295921	No

## Sheet: Supplement table_8
Supplementary table 8: Gene Set Enrichment Analysis for Gene Set "T CELL DOW" representing genes downregulated in differentiated T cells
NAME	PROBE	GENE SYMBOL	GENE_TITLE	RANK IN GENE LIST	RANK METRIC SCORE	RUNNING ES	CORE ENRICHMENT
row_0	HHEX	HHEX	homeobox, hematopoietically expressed	1	0.566994	0.0543449	Yes
row_1	MEF2C	MEF2C	MADS box transcription enhancer factor 2, polypeptide C (myocyte enhancer factor 2C)	5	0.508919	0.103011	Yes
row_2	TFEC	TFEC	transcription factor EC	8	0.467965	0.147801	Yes
row_3	LAT2	LAT2	linker for activation of T cells family, member 2	17	0.402394	0.185979	Yes
row_4	TSPAN13	TSPAN13	tetraspanin 13	18	0.400382	0.224392	Yes
row_5	PDGFC	PDGFC	platelet derived growth factor C	30	0.366399	0.258956	Yes
row_6	LMO2	LMO2	LIM domain only 2 (rhombotin-like 1)	44	0.326301	0.289566	Yes
row_7	BTK	BTK	Bruton agammaglobulinemia tyrosine kinase	50	0.318723	0.319877	Yes
row_8	TNS3	TNS3	tensin 3	75	0.279268	0.345385	Yes
row_9	NCF4	NCF4	neutrophil cytosolic factor 4, 40kDa	77	0.278218	0.372024	Yes
row_10	METTL7A	METTL7A	methyltransferase like 7A	90	0.260315	0.396356	Yes
row_11	LYN	LYN	v-yes-1 Yamaguchi sarcoma viral related oncogene homolog	97	0.258199	0.420807	Yes
row_12	PDLIM1	PDLIM1	PDZ and LIM domain 1 (elfin)	106	0.24702	0.444078	Yes
row_13	HLA-DRA	HLA-DRA	major histocompatibility complex, class II, DR alpha	109	0.244543	0.467433	Yes
row_14	TRIM58	TRIM58	tripartite motif-containing 58	122	0.234698	0.489308	Yes
row_15	IGJ	IGJ	immunoglobulin J polypeptide, linker protein for immunoglobulin alpha and mu polypeptides	157	0.208198	0.507462	Yes
row_16	SYK	SYK	spleen tyrosine kinase	190	0.193951	0.524356	Yes
row_17	RHOBTB1	RHOBTB1	Rho-related BTB domain containing 1	217	0.183331	0.540552	Yes
row_18	ASAH1	ASAH1	N-acylsphingosine amidohydrolase (acid ceramidase) 1	244	0.172898	0.555748	Yes
row_19	SLC15A2	SLC15A2	solute carrier family 15 (H+/peptide transporter), member 2	260	0.167356	0.571001	Yes
row_20	LHFPL2	LHFPL2	lipoma HMGIC fusion partner-like 2	295	0.159481	0.584481	Yes
row_21	CSF2RB	CSF2RB	colony stimulating factor 2 receptor, beta, low-affinity (granulocyte-macrophage)	298	0.158964	0.599625	Yes
row_22	STX7	STX7	syntaxin 7	301	0.158451	0.61472	Yes
row_23	PTGS1	PTGS1	prostaglandin-endoperoxide synthase 1 (prostaglandin G/H synthase and cyclooxygenase)	313	0.156446	0.62914	Yes
row_24	EAF2	EAF2	ELL associated factor 2	342	0.151017	0.64213	Yes
row_25	HLA-DRB1	HLA-DRB1	major histocompatibility complex, class II, DR beta 1	370	0.145151	0.654609	Yes
row_26	KLF10	KLF10	Kruppel-like factor 10	437	0.1342	0.66395	Yes
row_27	FCGR2A	FCGR2A	Fc fragment of IgG, low affinity IIa, receptor (CD32)	447	0.133337	0.676261	Yes
row_28	DUSP6	DUSP6	dual specificity phosphatase 6	549	0.119553	0.682321	Yes
row_29	XK	XK	X-linked Kx blood group (McLeod syndrome)	590	0.114862	0.691199	Yes
row_30	FNBP1L	FNBP1L	formin binding protein 1-like	785	0.0983839	0.690248	Yes
row_31	CAT	CAT	catalase	806	0.0971246	0.698495	Yes
row_32	SKAP2	SKAP2	src kinase associated phosphoprotein 2	825	0.0950386	0.706649	Yes
row_33	CBFA2T3	CBFA2T3	core-binding factor, runt domain, alpha subunit 2; translocated to, 3	997	0.0846498	0.705612	Yes
row_34	HIST1H2AC	HIST1H2AC	histone cluster 1, H2ac	1081	0.0802007	0.708861	Yes
row_35	HBA1	HBA1	hemoglobin, alpha 1	1144	0.0773044	0.712957	Yes
row_36	BMP2K	BMP2K	BMP2 inducible kinase	1179	0.0759633	0.718424	Yes
row_37	HIST1H2BC	HIST1H2BC	histone cluster 1, H2bc	1208	0.0748511	0.724106	Yes
row_38	TUBB6	TUBB6	tubulin, beta 6	1294	0.0712261	0.726387	Yes
row_39	IGF2BP3	IGF2BP3	insulin-like growth factor 2 mRNA binding protein 3	1419	0.0664376	0.72612	Yes
row_40	BCL2L2	BCL2L2	BCL2-like 2	1511	0.0636558	0.727353	Yes
row_41	HBB	HBB	hemoglobin, beta	1530	0.0628069	0.732415	Yes
row_42	GSTP1	GSTP1	glutathione S-transferase pi	1558	0.0620831	0.736925	Yes
row_43	EGR1	EGR1	early growth response 1	1629	0.0600688	0.738939	Yes
row_44	HBA2	HBA2	hemoglobin, alpha 2	1732	0.0573191	0.738975	Yes
row_45	IRF8	IRF8	interferon regulatory factor 8	1735	0.0572065	0.744357	Yes
row_46	RAB31	RAB31	RAB31, member RAS oncogene family	1755	0.0567053	0.74878	Yes
row_47	IL8	IL8	interleukin 8	2077	0.0497448	0.73636	No
row_48	HLA-DRB4	HLA-DRB4	major histocompatibility complex, class II, DR beta 4	2128	0.0487396	0.738358	No
row_49	CTBP2	CTBP2	C-terminal binding protein 2	2572	0.0408212	0.718548	No
row_50	HLA-DRB6	HLA-DRB6	major histocompatibility complex, class II, DR beta 6 (pseudogene)	2717	0.0384249	0.714522	No
row_51	PTK2	PTK2	PTK2 protein tyrosine kinase 2	2741	0.0379975	0.716935	No
row_52	TCF4	TCF4	transcription factor 4	2857	0.0365284	0.714281	No
row_53	DYNLL1	DYNLL1	dynein, light chain, LC8-type 1	2898	0.0360966	0.715602	No
row_54	IL1B	IL1B	interleukin 1, beta	2936	0.035629	0.717038	No
row_55	KIAA0649	KIAA0649	KIAA0649	3114	0.0334321	0.710766	No
row_56	WASF1	WASF1	WAS protein family, member 1	3597	0.0280511	0.687642	No
row_57	MPZL1	MPZL1	myelin protein zero-like 1	4343	0.0213702	0.64979	No
row_58	HIST1H2BK	HIST1H2BK	histone cluster 1, H2bk	4585	0.0196578	0.638769	No
row_59	HIST1H2BE	HIST1H2BE	histone cluster 1, H2be	5032	0.0167112	0.616485	No
row_60	OAZ1	OAZ1	ornithine decarboxylase antizyme 1	5277	0.0152941	0.604884	No
row_61	H3F3B	H3F3B	H3 histone, family 3B (H3.3B)	5734	0.0128289	0.581692	No
row_62	H3F3A	H3F3A	H3 histone, family 3A	6627	0.00825974	0.534709	No
row_63	ATP6V1A	ATP6V1A	ATPase, H+ transporting, lysosomal 70kDa, V1 subunit A	7374	0.00516432	0.49525	No
row_64	DAPK1	DAPK1	death-associated protein kinase 1	7781	0.00368436	0.473858	No
row_65	KIAA0427	KIAA0427	KIAA0427	7995	0.00281389	0.46272	No
row_66	CLIC4	CLIC4	chloride intracellular channel 4	8101	0.00247388	0.457334	No
row_67	CTNNA1	CTNNA1	catenin (cadherin-associated protein), alpha 1, 102kDa	8167	0.00224687	0.454068	No
row_68	TKT	TKT	transketolase (Wernicke-Korsakoff syndrome)	8216	0.00205897	0.451695	No
row_69	HIST1H2BG	HIST1H2BG	histone cluster 1, H2bg	8615	4.28983e+11	0.43042	No
row_70	EVI5	EVI5	ecotropic viral integration site 5	8735	3.71054e+09	0.424046	No
row_71	GNG5	GNG5	guanine nucleotide binding protein (G protein), gamma 5	8848	-4.37974e+11	0.41809	No
row_72	HBG1	HBG1	hemoglobin, gamma A	8856	-4.94694e+11	0.417762	No
row_73	USP6NL	USP6NL	USP6 N-terminal like	9039	-0.00114908	0.408125	No
row_74	HIST1H2BI	HIST1H2BI	histone cluster 1, H2bi	9976	-0.00439088	0.358415	No
row_75	UCK2	UCK2	uridine-cytidine kinase 2	10443	-0.00597448	0.33403	No
row_76	KIF13A	KIF13A	kinesin family member 13A	10744	-0.00706834	0.31864	No
row_77	STK3	STK3	serine/threonine kinase 3 (STE20 homolog, yeast)	10748	-0.00707875	0.319159	No
row_78	CORO1C	CORO1C	coronin, actin binding protein, 1C	10888	-0.00753845	0.312437	No
row_79	IGF2BP2	IGF2BP2	insulin-like growth factor 2 mRNA binding protein 2	11811	-0.0109663	0.264108	No
row_80	BASP1	BASP1	brain abundant, membrane attached signal protein 1	12326	-0.0129529	0.237821	No
row_81	HIST1H1C	HIST1H1C	histone cluster 1, H1c	12499	-0.0135487	0.229909	No
row_82	CDK2AP1	CDK2AP1	CDK2-associated protein 1	13407	-0.0174264	0.183003	No
row_83	CHPT1	CHPT1	choline phosphotransferase 1	13583	-0.0183086	0.175387	No
row_84	HIST1H2BD	HIST1H2BD	histone cluster 1, H2bd	14359	-0.0223872	0.136026	No
row_85	HIST1H2BF	HIST1H2BF	histone cluster 1, H2bf	14407	-0.0226273	0.13568	No
row_86	LAMC1	LAMC1	laminin, gamma 1 (formerly LAMB2)	14413	-0.0226526	0.137585	No
row_87	SOX4	SOX4	SRY (sex determining region Y)-box 4	14553	-0.0236077	0.132406	No
row_88	TRIO	TRIO	triple functional domain (PTPRF interacting)	14885	-0.0257141	0.117145	No
row_89	SORD	SORD	sorbitol dehydrogenase	15842	-0.0339961	0.0692039	No
row_90	BCL11A	BCL11A	B-cell CLL/lymphoma 11A (zinc finger protein)	16584	-0.0452064	0.0338539	No
row_91	CSDA	CSDA	cold shock domain protein A	17110	-0.0572041	0.0112237	No
row_92	C5ORF13	C5ORF13	chromosome 5 open reading frame 13	17440	-0.0687291	1967.77	No
row_93	ST3GAL6	ST3GAL6	ST3 beta-galactoside alpha-2,3-sialyltransferase 6	17632	-0.0776476	-0.00258335	No
row_94	MARCKS	MARCKS	myristoylated alanine-rich protein kinase C substrate	17827	-0.0879665	-0.00453413	No
row_95	CKS2	CKS2	CDC28 protein kinase regulatory subunit 2	18193	-0.119826	-0.0125869	No
row_96	RBBP8	RBBP8	retinoblastoma binding protein 8	18214	-0.123493	-0.00180992	No
row_97	NUSAP1	NUSAP1	nucleolar and spindle associated protein 1	18453	-0.162276	0.00101208	No
row_98	ZAK	ZAK	-	18469	-0.165297	0.0160675	No

## Sheet: Supplement table_9
Supplementary table 09: Gene Set Enrichment Analysis for Gene Set "HSC_DOWN" representing genes downregulated in hematopoietic stem cells
NAME	PROBE	GENE SYMBOL	GENE_TITLE	RANK IN GENE LIST	RANK METRIC SCORE	RUNNING ES	CORE ENRICHMENT
row_0	SMAD7	SMAD7	SMAD, mothers against DPP homolog 7 (Drosophila)	80	0.273931	0.0573894	No
row_1	PRKAG2	PRKAG2	protein kinase, AMP-activated, gamma 2 non-catalytic subunit	285	0.161082	0.0827481	No
row_2	JUNB	JUNB	jun B proto-oncogene	402	0.141352	0.108369	No
row_3	C12ORF5	C12ORF5	chromosome 12 open reading frame 5	715	0.104054	0.115118	No
row_4	TRA@	TRA@	T cell receptor alpha locus	774	0.0992483	0.13436	No
row_5	SP140	SP140	SP140 nuclear body protein	885	0.0909962	0.148965	No
row_6	PRF1	PRF1	perforin 1 (pore forming protein)	1219	0.0745715	0.147955	No
row_7	TRIB2	TRIB2	tribbles homolog 2 (Drosophila)	1350	0.0690506	0.156551	No
row_8	GMIP	GMIP	GEM interacting protein	1434	0.0658484	0.166939	No
row_9	C11ORF24	C11ORF24	chromosome 11 open reading frame 24	1763	0.0564053	0.162106	No
row_10	ATP11A	ATP11A	ATPase, Class VI, type 11A	2250	0.0462502	0.146544	No
row_11	IL10RA	IL10RA	interleukin 10 receptor, alpha	2336	0.0448856	0.152105	No
row_12	SAMHD1	SAMHD1	SAM domain and HD domain 1	2647	0.0396148	0.144455	No
row_13	ITGB7	ITGB7	integrin, beta 7	2685	0.0388268	0.151218	No
row_14	DOK2	DOK2	docking protein 2, 56kDa	2988	0.0349533	0.142946	No
row_15	GPR65	GPR65	G protein-coupled receptor 65	3966	0.0244274	0.0962298	No
row_16	GRB2	GRB2	growth factor receptor-bound protein 2	4316	0.0215424	0.0824271	No
row_17	ZBTB7A	ZBTB7A	zinc finger and BTB domain containing 7A	5247	0.0154343	0.0361982	No
row_18	PPARD	PPARD	peroxisome proliferative activated receptor, delta	5340	0.0149814	0.0346537	No
row_19	ASCC2	ASCC2	activating signal cointegrator 1 complex subunit 2	5615	0.0134372	0.0230348	No
row_20	KIF1C	KIF1C	kinesin family member 1C	5618	0.0134339	0.0259521	No
row_21	MR1	MR1	major histocompatibility complex, class I-related	6396	0.00929392	-0.0134821	No
row_22	TRAV20	TRAV20	T cell receptor alpha variable 20	6446	0.00907387	-0.0140583	No
row_23	FLJ21369	FLJ21369	-	6697	0.00796784	-0.0256258	No
row_24	CCL5	CCL5	chemokine (C-C motif) ligand 5	6843	0.00748725	-0.0316898	No
row_25	SP100	SP100	SP100 nuclear antigen	7784	0.00367297	-0.0811008	No
row_26	CD226	CD226	CD226 molecule	9656	-0.00328552	-0.180356	No
row_27	GPR3	GPR3	G protein-coupled receptor 3	9870	-0.00407275	-0.190823	No
row_28	LY9	LY9	lymphocyte antigen 9	9991	-0.00444912	-0.196234	No
row_29	ALOX5AP	ALOX5AP	arachidonate 5-lipoxygenase-activating protein	10255	-0.00533091	-0.20909	No
row_30	GNGT2	GNGT2	guanine nucleotide binding protein (G protein), gamma transducing activity polypeptide 2	11308	-0.00909245	-0.263267	No
row_31	SIRPG	SIRPG	signal-regulatory protein gamma	11788	-0.0109016	-0.286413	No
row_32	FLT3LG	FLT3LG	fms-related tyrosine kinase 3 ligand	13885	-0.0198333	-0.393968	No
row_33	PCSK7	PCSK7	proprotein convertase subtilisin/kexin type 7	13932	-0.0200236	-0.391919	No
row_34	GRK6	GRK6	G protein-coupled receptor kinase 6	14317	-0.0220861	-0.40747	No
row_35	RAB5A	RAB5A	RAB5A, member RAS oncogene family	15401	-0.0295802	-0.458691	No
row_36	TRDV2	TRDV2	T cell receptor delta variable 2	15410	-0.0296505	-0.452444	No
row_37	FAS	FAS	Fas (TNF receptor superfamily, member 6)	15628	-0.0317597	-0.456892	No
row_38	CCR7	CCR7	chemokine (C-C motif) receptor 7	15782	-0.0333738	-0.457556	No
row_39	PDAP1	PDAP1	PDGFA associated protein 1	16332	-0.0408605	-0.477699	Yes
row_40	VNN2	VNN2	vanin 2	16508	-0.043773	-0.477198	Yes
row_41	IL23A	IL23A	interleukin 23, alpha subunit p19	16518	-0.043863	-0.467805	Yes
row_42	MEGF9	MEGF9	multiple EGF-like-domains 9	16663	-0.0466427	-0.465001	Yes
row_43	CX3CR1	CX3CR1	chemokine (C-X3-C motif) receptor 1	16869	-0.0513007	-0.464409	Yes
row_44	MYBL1	MYBL1	v-myb myeloblastosis viral oncogene homolog (avian)-like 1	17024	-0.0548524	-0.460292	Yes
row_45	UGCG	UGCG	UDP-glucose ceramide glucosyltransferase	17116	-0.0573803	-0.452238	Yes
row_46	SAP30L	SAP30L	SAP30-like	17416	-0.0679407	-0.452924	Yes
row_47	PARP8	PARP8	poly (ADP-ribose) polymerase family, member 8	17459	-0.0695717	-0.439507	Yes
row_48	TRAC	TRAC	T cell receptor alpha constant	17500	-0.0714752	-0.425555	Yes
row_49	SLC16A6	SLC16A6	solute carrier family 16, member 6 (monocarboxylic acid transporter 7)	17957	-0.0961378	-0.428284	Yes
row_50	CDK5R1	CDK5R1	cyclin-dependent kinase 5, regulatory subunit 1 (p35)	18148	-0.114379	-0.412691	Yes
row_51	IGF2R	IGF2R	insulin-like growth factor 2 receptor	18343	-0.139704	-0.39161	Yes
row_52	BCL2L11	BCL2L11	BCL2-like 11 (apoptosis facilitator)	18511	-0.175746	-0.360973	Yes
row_53	KIAA0922	KIAA0922	KIAA0922	18543	-0.183654	-0.321287	Yes
row_54	BCL11B	BCL11B	B-cell CLL/lymphoma 11B (zinc finger protein)	18604	-0.209186	-0.277403	Yes
row_55	FAM69A	FAM69A	family with sequence similarity 69, member A	18668	-0.246779	-0.225218	Yes
row_56	FYB	FYB	FYN binding protein (FYB-120/130)	18712	-0.295136	-0.161077	Yes
row_57	PRKCA	PRKCA	protein kinase C, alpha	18737	-0.359283	-0.0814815	Yes
row_58	CD1D	CD1D	CD1d molecule	18741	-0.369321	0.00149654	Yes
